# Supplementary material for: Long-read sequencing of the coffee bean transcriptome reveals the diversity of full-length transcripts
Source: Gigascience. 2017 Aug 30;6(11):1–13. doi: 10.1093/gigascience/gix086 (PMC5737654; doi:10.1093/gigascience/gix086)
Supplement: supporting information 2-for 3rd submission.xlsx [file gix086_supporting_information_2-for_3rd_submission.xlsx]

## Sheet: IDs of coffee_LRS_transcriptome
coffee LRS transcriptome (95995 sequences )
sequence IDs
c10000/f1p0/694
c10001/f1p2/1282
c10002/f1p1/1773
c10003/f1p2/1326
c10004/f1p0/1031
c10005/f6p0/1568
c10006/f1p0/1872
c100066/f5p4/997
c10009/f1p1/1201
c100091/f1p3/1302
c1001/f6p3/1276
c10010/f1p0/1610
c10011/f1p0/1653
c10012/f1p0/1332
c10014/f1p0/1297
c10015/f1p0/2158
c100152/f3p2/1054
c10016/f4p4/2123
c100160/f12p6/3140
c100166/f3p4/2317
c10018/f3p4/997
c100182/f6p0/1791
c10020/f1p2/1682
c10021/f1p0/1504
c100210/f1p0/911
c10022/f1p4/1760
c10023/f1p0/1994
c10025/f8p7/1505
c10026/f1p2/1657
c10028/f1p0/766
c100284/f1p0/1333
c10029/f1p0/1217
c100297/f1p3/4934
c10030/f1p0/910
c100305/f2p3/1677
c100308/f23p4/1549
c100309/f2p2/1708
c100312/f2p1/1525
c10032/f1p0/1898
c10033/f2p0/1080
c100347/f14p4/3158
c10035/f2p0/865
c100354/f7p4/2078
c10036/f1p0/1605
c100372/f23p7/1187
c100379/f2p2/1001
c10038/f1p0/1292
c100381/f4p1/1264
c100392/f2p10/3152
c1004/f8p5/1591
c10040/f1p1/931
c10041/f1p0/1312
c100410/f3p4/2800
c100415/f20p7/2843
c100417/f4p0/1109
c10042/f6p2/1517
c10043/f3p2/1709
c100432/f37p5/1117
c10044/f4p4/1236
c10045/f1p0/1803
c10046/f1p0/1392
c100467/f3p5/1094
c10047/f1p1/1300
c100484/f3p3/1243
c10049/f1p0/1070
c1005/f7p3/1134
c10050/f6p3/1481
c100503/f26p10/1910
c100504/f55p23/1537
c10051/f1p1/1468
c100512/f1p1/1245
c10052/f1p2/1170
c10054/f1p0/1672
c10056/f1p0/495
c100562/f2p0/1089
c100564/f21p4/1199
c10057/f2p4/1690
c10060/f1p0/1007
c10061/f2p0/716
c10064/f1p0/951
c10065/f7p2/1240
c10066/f1p0/1981
c10067/f1p0/1598
c100673/f87p33/4603
c10068/f1p1/1560
c10069/f1p0/990
c100690/f60p17/4838
c100693/f45p10/5000
c1007/f3p5/1236
c10070/f1p0/832
c100709/f10p7/4960
c10072/f3p1/1452
c10073/f1p0/1306
c100740/f3p2/804
c100746/f3p4/1418
c10075/f1p0/513
c10076/f4p1/1491
c100772/f34p13/1796
c10079/f1p1/1472
c100809/f8p5/881
c10081/f5p3/1976
c10083/f1p0/811
c100832/f31p6/1144
c100848/f27p2/1094
c100849/f5p0/989
c10085/f1p0/1929
c10086/f1p3/1670
c100877/f4p7/1067
c10088/f1p0/1992
c10090/f1p0/2018
c100901/f6p3/1294
c10091/f1p1/838
c10092/f3p0/1723
c10093/f5p0/1192
c10094/f1p0/2229
c10096/f4p0/1075
c10098/f1p2/1104
c100998/f24p4/968
c101/f12p5/1390
c1010/f6p4/1471
c10100/f1p0/1454
c10101/f1p0/1643
c101018/f331p96/3112
c10102/f3p1/1278
c101022/f23p10/1153
c10103/f1p0/1379
c101041/f1p4/1307
c101056/f20p3/1575
c10106/f4p1/1459
c10107/f1p2/917
c101070/f23p10/1243
c101084/f65p4/4644
c10109/f1p0/1372
c101115/f13p6/5076
c101116/f8p2/1031
c10112/f1p5/1427
c101128/f8p2/1522
c10113/f1p0/521
c101133/f7p4/4776
c101138/f7p12/5031
c10114/f1p0/1483
c101146/f8p4/4925
c10115/f1p0/1327
c101153/f6p11/4939
c101165/f5p8/4557
c101167/f7p6/4517
c101176/f5p8/5038
c101179/f11p6/4031
c10118/f1p0/575
c101180/f12p2/875
c10119/f1p0/464
c10120/f1p0/744
c101202/f2p0/662
c101212/f4p3/4810
c101215/f5p5/4372
c101219/f5p4/5093
c10122/f3p0/792
c101224/f4p2/4784
c101225/f5p3/4529
c101226/f3p4/4767
c10123/f5p2/1359
c101232/f3p1/4727
c101235/f10p18/4883
c101239/f1p3/4918
c10124/f1p0/1200
c101245/f5p10/4906
c101249/f5p2/4953
c101250/f5p3/4715
c101258/f1p0/4977
c10126/f1p0/1239
c101260/f3p4/5017
c101261/f5p15/4844
c101264/f3p5/4051
c101276/f3p2/4669
c101277/f3p3/4697
c101282/f3p0/4937
c101285/f3p2/5181
c101287/f4p14/5013
c10129/f1p0/1888
c101293/f3p24/4813
c101299/f4p5/4637
c101300/f3p3/4904
c101301/f5p2/4741
c101307/f3p2/4921
c10131/f1p0/1035
c101312/f5p5/4796
c101318/f3p1/4874
c101321/f8p10/4680
c101323/f4p2/4877
c101327/f3p2/4750
c10133/f1p0/1670
c101334/f3p2/4792
c101336/f3p2/4512
c10134/f1p0/1882
c101340/f4p1/4828
c101341/f4p0/5029
c101351/f3p5/4566
c101353/f3p5/4768
c101359/f4p5/4938
c101366/f2p0/5010
c101367/f4p2/4571
c10137/f5p1/1162
c101371/f1p2/4583
c10138/f1p0/1876
c101381/f3p5/4502
c101383/f3p8/4832
c101387/f3p1/4600
c101389/f5p7/4803
c101393/f1p0/4841
c101394/f4p1/4909
c101396/f3p16/4637
c10140/f1p0/913
c101402/f5p6/4622
c10141/f1p0/1650
c101423/f3p1/4876
c101424/f3p2/4973
c101425/f1p0/5260
c10143/f1p1/774
c101439/f5p2/4580
c101441/f3p1/4823
c101446/f2p1/4772
c101447/f4p6/4796
c101452/f3p2/4681
c101453/f4p2/4811
c101462/f2p0/4780
c101463/f2p2/4941
c101469/f2p3/4691
c10147/f1p0/1253
c101475/f2p10/5061
c101476/f3p3/4829
c101477/f2p0/4781
c101481/f2p0/4846
c101482/f2p1/4877
c101483/f2p2/4812
c101484/f7p8/1349
c101486/f2p2/4862
c101489/f2p0/5004
c10149/f1p1/1142
c101491/f2p0/4764
c101494/f2p1/4797
c101498/f2p0/5011
c101500/f3p1/4788
c101502/f2p0/4934
c101505/f2p2/4878
c101506/f1p0/4714
c101507/f3p6/4671
c10151/f1p0/1313
c101510/f1p1/4939
c101511/f2p2/4593
c101513/f2p0/4903
c101516/f3p0/4836
c10152/f1p1/815
c101520/f2p0/5011
c101521/f2p2/4822
c10153/f1p0/1248
c101532/f2p0/5050
c101534/f2p0/5068
c101538/f2p3/4479
c10154/f1p0/711
c101543/f3p2/5018
c101544/f2p3/5083
c101546/f2p1/4502
c101547/f3p8/4997
c101550/f3p4/4452
c101551/f3p6/4880
c101552/f2p1/4320
c101554/f2p1/4721
c101555/f3p3/4969
c101556/f2p5/5067
c101559/f2p1/4861
c10156/f2p1/735
c101562/f3p0/4422
c101563/f2p0/4475
c101564/f2p0/4822
c101565/f3p2/4776
c101570/f2p0/4907
c101572/f2p0/4277
c101574/f2p1/4746
c101576/f2p3/4786
c101578/f2p0/4580
c101583/f2p0/4618
c101584/f2p0/4871
c101586/f5p3/4193
c101587/f2p1/4542
c101588/f2p2/4590
c101589/f2p1/4725
c101597/f2p1/4374
c101603/f3p0/4929
c10161/f1p1/1565
c101611/f3p0/4691
c101614/f2p0/4565
c101622/f2p0/4479
c101623/f2p4/4436
c101626/f2p3/5075
c101629/f2p6/4540
c101630/f2p0/4710
c101632/f2p0/5003
c101636/f2p0/4664
c101637/f2p3/4820
c101638/f2p0/4725
c101641/f2p0/4714
c101644/f1p2/4703
c101646/f2p1/4856
c10165/f1p0/1583
c101650/f2p0/4948
c101651/f2p0/4337
c101653/f2p1/4784
c101657/f2p1/4856
c101658/f3p0/4714
c101659/f3p0/4890
c101660/f1p0/4540
c101664/f2p0/5105
c101665/f3p2/5017
c101668/f2p0/4802
c101669/f3p2/4704
c10167/f1p4/2061
c101672/f2p2/4814
c101673/f2p0/4754
c10168/f1p0/1283
c101685/f2p2/4721
c101689/f2p0/4959
c10169/f1p0/1481
c101692/f2p7/4673
c101693/f3p6/5053
c101694/f2p1/4702
c101697/f2p0/4559
c101698/f2p0/4567
c101699/f2p2/4947
c1017/f3p0/1005
c101700/f2p0/4961
c101703/f2p0/4693
c101705/f1p0/4743
c101708/f2p4/5089
c10171/f1p0/717
c101710/f2p2/4433
c101712/f2p2/5045
c101713/f2p1/4577
c101719/f4p1/4926
c101721/f2p1/4187
c101722/f2p0/4781
c101724/f2p0/4558
c101728/f2p0/4660
c101731/f2p2/4652
c101735/f2p0/4684
c101737/f2p0/5054
c101738/f2p0/4757
c101740/f2p4/4869
c101742/f2p1/4487
c101743/f3p0/4813
c101744/f2p1/4820
c101745/f2p0/5008
c10175/f4p1/1116
c101752/f2p34/4956
c101754/f3p1/4749
c10176/f1p0/949
c101760/f2p0/4123
c101762/f2p0/4718
c101763/f2p0/4670
c101764/f2p5/4154
c10177/f1p0/962
c101770/f2p0/4598
c101772/f2p1/4906
c101777/f2p0/4631
c101779/f2p0/4685
c10178/f1p0/2740
c101781/f3p6/4670
c101782/f2p17/4724
c101783/f2p1/4858
c101784/f2p0/4804
c101787/f2p1/4728
c101788/f2p0/4795
c101789/f3p3/4632
c10179/f5p0/1212
c101790/f2p0/4260
c101791/f2p2/4313
c101792/f2p0/4746
c101796/f3p2/4842
c101800/f2p2/5097
c101803/f1p0/4777
c10181/f1p0/1284
c101813/f2p0/4756
c101814/f1p0/4759
c101816/f2p1/4448
c101819/f2p0/4733
c10182/f3p2/1205
c101822/f2p1/4561
c101824/f2p1/4852
c101825/f2p2/4869
c101828/f2p1/4896
c101830/f4p10/4458
c101834/f2p0/5077
c10184/f1p0/1568
c101840/f2p0/4120
c101841/f2p4/4327
c101846/f2p10/4989
c101849/f2p1/4575
c10185/f1p0/1198
c101851/f2p0/5117
c101852/f2p3/4694
c101854/f3p1/4924
c101858/f2p0/4488
c101859/f2p7/5013
c101860/f2p3/4497
c101862/f2p1/4925
c10187/f11p2/1120
c101872/f2p0/4530
c101873/f2p1/4775
c101876/f2p0/4904
c101877/f1p1/4953
c101881/f2p1/4710
c101882/f2p6/4954
c101883/f2p0/4607
c101888/f3p1/4885
c101889/f1p0/4873
c101890/f2p1/4593
c101891/f2p0/4920
c101892/f2p1/4846
c101894/f2p3/4852
c101899/f2p1/4226
c1019/f3p5/1882
c10190/f1p0/1358
c101900/f1p0/4702
c101901/f2p2/4204
c101908/f3p2/4619
c10191/f2p1/880
c101911/f3p1/4778
c101913/f2p0/4656
c101916/f2p1/4547
c101917/f4p8/4680
c101918/f2p0/4694
c101919/f2p0/4504
c10192/f1p0/994
c101921/f1p1/4828
c101923/f3p2/4737
c101929/f2p1/5121
c10193/f1p0/1052
c101931/f2p0/4895
c101936/f2p2/4758
c101937/f2p1/4827
c101939/f2p6/4497
c10194/f1p0/832
c101941/f1p0/4709
c101942/f2p15/4607
c101945/f1p4/4870
c101947/f1p0/4860
c101948/f4p2/4222
c10195/f1p1/1468
c101954/f26p14/5097
c101956/f1p3/4952
c101957/f4p10/5015
c101958/f2p1/4910
c101962/f2p0/5095
c101964/f2p0/4607
c101966/f2p1/4477
c101967/f2p1/4957
c101968/f2p1/4708
c101971/f2p0/4976
c101974/f4p2/4907
c101977/f2p0/4554
c101979/f2p1/4799
c10198/f1p0/2494
c101980/f2p2/4654
c10199/f1p0/977
c101991/f2p2/4937
c101992/f2p3/4801
c101993/f2p7/4886
c101997/f3p4/4469
c101998/f3p2/4735
c10200/f1p0/1304
c102000/f2p0/4549
c102004/f1p0/4501
c102008/f2p1/4800
c102009/f2p0/4815
c102011/f3p2/4694
c102013/f2p0/4915
c102014/f2p1/4926
c102022/f2p0/4721
c102024/f1p0/4712
c102026/f2p0/4774
c10203/f1p0/647
c102032/f2p4/4625
c102034/f2p0/4722
c102039/f2p1/4751
c10204/f3p8/1603
c102040/f2p1/4859
c102041/f3p4/4629
c102042/f1p0/4980
c102044/f2p2/4842
c102051/f2p0/4383
c102052/f1p0/5550
c102053/f1p0/4815
c102054/f1p0/5049
c102055/f2p1/4630
c102056/f1p1/4582
c102058/f1p1/4886
c102059/f1p0/5181
c10206/f1p1/1526
c102060/f1p0/4133
c102061/f1p0/4889
c102062/f1p0/4303
c102063/f1p2/4600
c102065/f1p0/4355
c102066/f1p12/9165
c102067/f1p0/4985
c102068/f1p0/4828
c10207/f1p0/1473
c102070/f1p0/5044
c102071/f1p0/4777
c102072/f1p0/4990
c102073/f1p0/4840
c102074/f1p0/4573
c102075/f1p0/4492
c102076/f1p0/4772
c102077/f1p4/4546
c10208/f1p3/1534
c102081/f1p0/4974
c102083/f1p0/2183
c102084/f1p1/4839
c102085/f1p0/4657
c102086/f1p0/6297
c102087/f1p0/4842
c102088/f1p0/4204
c102090/f1p0/4914
c102091/f1p0/4506
c102092/f1p0/4527
c102093/f1p0/4728
c102094/f1p1/4972
c102096/f1p0/4270
c102097/f1p0/4747
c102098/f1p0/5379
c1021/f11p0/1358
c10210/f1p0/1043
c102100/f1p0/4147
c102103/f1p0/4320
c102106/f1p0/4808
c102107/f1p3/4950
c102108/f1p0/5149
c102110/f1p3/4350
c102111/f1p0/4602
c102112/f1p0/5105
c102113/f1p0/5070
c102115/f1p1/4530
c102116/f1p1/4312
c102117/f1p0/4676
c102118/f1p9/4842
c102119/f1p0/4744
c102120/f1p0/3506
c102121/f1p1/4215
c102122/f2p5/4463
c102123/f1p0/9758
c102124/f1p0/4738
c102125/f6p11/4755
c102126/f1p0/5112
c102127/f1p0/5843
c102128/f1p0/5277
c102129/f1p1/4590
c102130/f1p0/4359
c102132/f2p6/4893
c102134/f1p0/5503
c102135/f1p1/4525
c102136/f1p0/4691
c102137/f1p0/4910
c102138/f1p0/4695
c102139/f1p2/4623
c10214/f1p0/721
c102140/f1p1/4865
c102141/f1p0/4437
c102143/f1p1/5007
c102144/f1p1/4955
c102145/f1p0/4629
c102146/f1p0/4719
c102149/f1p0/4653
c102150/f1p1/4084
c102151/f1p0/4835
c102152/f1p0/4480
c102153/f1p1/4528
c102154/f1p0/4645
c102155/f1p0/5011
c102156/f1p0/4515
c102157/f1p2/4438
c102158/f1p0/4720
c102159/f1p0/11006
c102160/f1p0/6331
c102161/f1p0/4721
c102162/f1p1/4926
c102163/f1p0/4039
c102164/f1p0/4962
c102165/f1p0/4705
c102166/f1p0/8884
c102167/f1p1/4699
c102168/f1p0/4607
c102169/f1p0/5039
c102170/f1p0/4976
c102171/f1p0/5245
c102172/f1p0/5104
c102174/f1p0/4301
c102175/f1p0/4864
c102176/f1p0/4642
c102177/f1p0/5271
c102179/f1p0/4926
c102180/f1p0/4713
c102181/f1p0/4213
c102182/f1p0/4272
c102183/f1p0/4340
c102184/f1p0/4413
c102185/f1p0/5646
c102186/f1p0/4847
c102187/f1p0/4593
c102188/f1p0/4170
c102189/f1p0/4728
c10219/f1p0/1754
c102190/f1p0/4559
c102191/f1p0/5134
c102192/f1p0/5031
c102193/f1p0/4759
c102194/f1p0/4875
c102197/f2p4/4577
c102198/f1p0/4759
c10220/f1p0/752
c102200/f1p0/4791
c102202/f1p0/5037
c102203/f1p0/4897
c102204/f1p0/4594
c102205/f1p0/5019
c102207/f1p0/4463
c102208/f1p1/4839
c102209/f1p0/5622
c10221/f1p0/1144
c102211/f1p0/5056
c102212/f1p0/4577
c102213/f1p0/5299
c102214/f1p3/4934
c102215/f1p0/5117
c102217/f1p2/4568
c102218/f1p0/5003
c102219/f1p0/4233
c10222/f1p2/1933
c102221/f1p0/1485
c102222/f1p0/4992
c102223/f1p0/4655
c102224/f1p0/5072
c102225/f1p0/4483
c102226/f1p0/4658
c102227/f1p0/4854
c102229/f1p1/5297
c102230/f1p0/4255
c102231/f1p1/4737
c102232/f1p0/4549
c102233/f1p0/1260
c102234/f1p3/4789
c102238/f1p0/4871
c102239/f1p0/4366
c10224/f1p1/1537
c102240/f1p0/4525
c102241/f1p2/4294
c102243/f1p1/4697
c102244/f1p0/9243
c102246/f1p0/11810
c102248/f1p2/4645
c102249/f1p0/4747
c102250/f1p1/5171
c102251/f1p0/4795
c102252/f1p0/4319
c102253/f1p0/4886
c102254/f1p0/5299
c102255/f1p1/5200
c102256/f1p0/4561
c102258/f1p1/4559
c102259/f1p2/4881
c102260/f1p0/4587
c102261/f1p0/4345
c102264/f1p2/4826
c102265/f1p0/4578
c102266/f1p0/4533
c102267/f1p0/4627
c102268/f1p0/5773
c102269/f1p0/5023
c102272/f1p0/5299
c102273/f1p3/4881
c102274/f1p0/4315
c102275/f1p0/5068
c102276/f1p0/5061
c102277/f1p0/4684
c102278/f1p0/5483
c102279/f1p0/4223
c10228/f2p0/1473
c102282/f1p1/4751
c102283/f1p0/4779
c102284/f1p0/4857
c102285/f1p0/5019
c102286/f1p1/4537
c102287/f1p0/4882
c102288/f1p0/4726
c10229/f1p0/1265
c102290/f1p0/4840
c102291/f1p0/4584
c102292/f1p1/4682
c102294/f1p0/4775
c102295/f1p1/4557
c102296/f2p0/4134
c102297/f1p1/4202
c10230/f1p2/1315
c102300/f1p1/4696
c102301/f1p1/4674
c102302/f1p0/4943
c102306/f1p0/4886
c102307/f1p0/4518
c102308/f1p0/4885
c102309/f1p0/4559
c10231/f1p1/1538
c102310/f1p0/4345
c102312/f1p0/5006
c102313/f1p0/4901
c102314/f1p0/4588
c102315/f1p0/4622
c102316/f1p0/16588
c102317/f1p0/4491
c102318/f1p0/4221
c102319/f1p0/4828
c102320/f1p0/4781
c102321/f1p7/4504
c102322/f1p0/4276
c102323/f1p0/4573
c102324/f1p0/4059
c102325/f1p0/4348
c102327/f1p0/11716
c102328/f1p0/4960
c102329/f1p1/4443
c102330/f1p0/4887
c102331/f1p0/4614
c102332/f1p0/4789
c102333/f1p2/4700
c102334/f1p0/5358
c102336/f1p0/4682
c102337/f1p0/4593
c102338/f1p0/5001
c102339/f1p0/4548
c10234/f1p0/1196
c102340/f1p0/4957
c102341/f1p1/1839
c102342/f1p0/4951
c102344/f1p0/6666
c102345/f1p0/4838
c102346/f1p0/4707
c102348/f1p0/7738
c102349/f1p0/5176
c10235/f1p0/1264
c102350/f1p0/4608
c102351/f1p1/4787
c102352/f1p0/4561
c102353/f1p0/4907
c102354/f1p1/4610
c102357/f1p0/4526
c102358/f1p0/4542
c102359/f1p0/4790
c102362/f1p0/4432
c102363/f1p0/4803
c102364/f1p0/4781
c102365/f1p0/5066
c102366/f1p0/5153
c102367/f1p0/4913
c102368/f1p0/4927
c102369/f1p0/5493
c102370/f1p0/6764
c102372/f1p2/4216
c102374/f1p1/4812
c102375/f1p0/4761
c102376/f1p0/4378
c102377/f1p0/4409
c102378/f1p3/4676
c102379/f1p0/4512
c10238/f1p2/1587
c102380/f1p0/4411
c102381/f1p0/4740
c102382/f1p0/4438
c102383/f1p0/4510
c102384/f1p0/4543
c102385/f1p2/4625
c102386/f1p2/4597
c102387/f1p6/4880
c102388/f1p0/4775
c102389/f1p0/4636
c102390/f1p0/4486
c102391/f1p0/4516
c102392/f1p3/4875
c102393/f1p2/5081
c102394/f1p1/4358
c102395/f1p0/4211
c102396/f1p0/4635
c102397/f1p0/4668
c102398/f1p0/5151
c102399/f1p1/4333
c10240/f1p0/1384
c102400/f1p0/4798
c102401/f1p2/4663
c102403/f1p0/4239
c102404/f1p0/4805
c102405/f1p0/4839
c102406/f1p0/4751
c102409/f1p0/4936
c10241/f1p1/1775
c102410/f1p0/4585
c102411/f1p0/5343
c102413/f2p0/4820
c102414/f1p0/4529
c102415/f1p0/9040
c102417/f1p2/4763
c102418/f1p0/4884
c10242/f1p0/1050
c102422/f1p0/5208
c102423/f1p1/4343
c102424/f1p0/4386
c102425/f1p0/4884
c102426/f1p0/4768
c102427/f1p1/4179
c102429/f1p0/4609
c102430/f1p0/4568
c102431/f1p0/4806
c102432/f1p1/4909
c102433/f1p0/4729
c102434/f1p0/4596
c102435/f1p0/4940
c102436/f1p0/4763
c102437/f1p1/4657
c102438/f1p0/4832
c102439/f1p0/4903
c10244/f1p0/1190
c102440/f1p1/4969
c102441/f1p0/4983
c102442/f1p0/4923
c102444/f1p0/4794
c102445/f1p6/4654
c102446/f1p0/6659
c102447/f1p0/4560
c102448/f2p0/4605
c102449/f1p1/4377
c10245/f1p0/1235
c102450/f1p1/4827
c102451/f1p1/4654
c102452/f1p0/4656
c102454/f1p0/6911
c102455/f1p1/4858
c102457/f1p0/5111
c102459/f1p3/4375
c10246/f1p2/954
c102460/f1p0/5874
c102461/f1p0/4638
c102463/f1p2/4930
c102464/f1p0/4145
c102465/f1p0/4831
c102466/f1p0/4838
c102467/f1p0/5358
c102468/f1p0/5445
c102469/f1p0/4555
c102470/f1p0/8482
c102471/f1p0/4740
c102472/f1p2/4702
c102474/f1p0/4426
c102475/f1p4/4825
c102476/f1p0/4676
c102477/f1p0/4520
c102478/f1p0/4680
c102479/f1p0/4589
c10248/f6p0/1524
c102480/f1p4/4725
c102481/f1p2/4890
c102483/f1p0/4640
c102484/f1p0/4847
c102485/f1p0/4422
c102486/f1p4/4973
c102487/f2p7/4881
c102489/f1p1/5229
c102490/f1p0/5005
c102491/f1p0/8504
c102492/f1p0/4973
c102493/f1p0/5031
c102494/f1p0/4161
c102495/f1p0/4581
c102497/f1p0/4858
c102498/f1p0/5775
c102499/f1p1/4934
c10250/f1p2/1482
c102500/f1p1/4557
c102501/f1p1/4300
c102502/f1p0/4537
c102503/f1p0/4736
c102504/f1p0/4789
c102505/f1p0/4852
c102507/f1p1/4823
c10251/f1p0/1247
c102510/f1p0/4212
c102511/f1p0/5161
c102512/f1p0/4251
c102514/f1p1/4869
c102515/f1p0/4733
c102516/f1p0/4502
c102517/f1p0/4841
c102518/f1p0/4766
c102519/f1p3/4574
c10252/f1p0/1290
c102520/f1p0/4752
c102522/f1p0/2506
c102523/f1p1/4996
c102524/f1p0/4832
c102525/f1p3/4851
c102526/f1p0/4846
c102527/f1p0/4983
c102528/f1p0/4706
c102529/f1p0/4950
c10253/f1p0/528
c102530/f1p0/4828
c102534/f1p0/4595
c102535/f1p1/5044
c102537/f1p0/4499
c102538/f1p1/4795
c10254/f3p1/1057
c102540/f1p0/4651
c102542/f1p0/4707
c102543/f1p0/8383
c102544/f1p0/4829
c102545/f1p0/4361
c102546/f1p0/5049
c102549/f1p1/4699
c102550/f1p0/7363
c102552/f1p0/4699
c102553/f1p1/4439
c102554/f1p0/4599
c102555/f1p0/4862
c102556/f1p0/4676
c102557/f1p0/4577
c102558/f1p1/4901
c102559/f1p0/4428
c10256/f5p4/2127
c102560/f1p2/4787
c102561/f1p0/4722
c102563/f1p0/4553
c102564/f1p0/5115
c102565/f1p0/4788
c102566/f1p0/4858
c102567/f1p0/4420
c102568/f1p0/5406
c102569/f1p0/4620
c10257/f2p0/1221
c102570/f1p0/5002
c102571/f1p0/4784
c102572/f1p0/4461
c102573/f1p0/4629
c102574/f1p0/4542
c102575/f1p0/4876
c102576/f1p0/4731
c102577/f1p1/4988
c102578/f1p0/4882
c102579/f1p1/4700
c10258/f7p0/795
c102580/f1p0/4154
c102581/f1p0/4731
c102582/f1p0/4759
c102583/f1p0/4770
c102584/f1p1/4584
c102585/f1p2/4755
c102586/f1p0/4906
c102587/f1p5/4961
c102588/f1p0/4691
c102589/f1p0/4755
c10259/f1p1/1335
c102591/f1p1/4604
c102592/f1p2/4717
c102593/f1p0/4579
c102594/f1p2/4909
c102595/f1p2/4706
c102596/f1p0/4320
c102597/f1p1/4815
c102599/f1p0/4577
c10260/f1p0/1452
c102600/f1p0/5062
c102601/f1p0/4643
c102602/f1p0/4889
c102603/f1p0/4819
c102605/f1p0/4134
c102607/f1p0/4588
c102608/f1p0/4663
c102609/f1p0/4864
c10261/f1p2/1911
c102610/f1p1/821
c102611/f1p1/4529
c102612/f1p0/4987
c102613/f1p1/4866
c102615/f1p0/4910
c102616/f1p0/4818
c102617/f1p0/4800
c102618/f1p0/4570
c102619/f1p0/5210
c10262/f1p1/1262
c102620/f1p0/4665
c102621/f1p0/4542
c102622/f1p0/5043
c102623/f1p0/4688
c102624/f1p1/4866
c102625/f1p0/4584
c102626/f1p0/4950
c102627/f1p1/4693
c102628/f1p0/5150
c102629/f1p0/5338
c102631/f1p0/4935
c102632/f1p0/4590
c102633/f1p0/7280
c102634/f1p0/4933
c102635/f1p0/4570
c102637/f1p0/4414
c102638/f1p1/4461
c102639/f1p0/4134
c10264/f11p5/1221
c102640/f1p0/5328
c102641/f3p0/4933
c102642/f1p0/4562
c102643/f1p0/4746
c102644/f1p0/4617
c102646/f1p0/4355
c102647/f1p0/4502
c102648/f1p0/4679
c102649/f1p0/4419
c10265/f1p1/850
c102650/f1p0/5076
c102651/f1p0/4555
c102652/f1p0/4652
c102653/f1p3/4718
c102654/f1p0/4524
c102655/f1p0/2300
c102656/f1p0/4753
c102657/f1p0/10118
c102659/f1p0/4547
c102660/f1p0/4753
c102661/f1p0/4843
c102662/f1p0/4623
c102663/f1p0/5213
c102664/f1p0/5124
c102665/f1p1/4665
c102666/f1p0/4237
c102667/f1p0/4546
c102668/f1p0/4643
c102669/f1p1/4878
c10267/f2p0/1418
c102670/f1p0/4113
c102671/f1p0/4687
c102672/f1p0/4772
c102674/f1p0/4451
c102675/f1p0/4716
c102676/f1p0/4672
c102677/f1p1/4645
c102679/f1p1/4785
c102680/f1p1/7140
c102682/f1p0/4361
c102683/f1p0/4686
c102684/f1p0/4564
c102685/f1p0/4631
c102687/f1p1/4898
c102688/f1p2/4249
c102689/f1p0/5034
c102690/f1p1/4739
c102691/f1p0/4652
c102692/f1p1/4579
c102693/f1p0/4857
c102694/f1p0/4643
c102696/f1p1/4749
c102697/f1p0/4397
c102698/f1p0/4853
c102699/f2p1/4528
c1027/f4p2/1410
c102701/f1p1/4799
c102702/f1p0/4752
c102703/f1p1/4734
c102704/f1p1/4975
c102705/f1p1/5062
c102706/f1p0/4779
c102707/f1p1/4661
c102708/f1p0/4954
c102709/f1p0/4923
c10271/f1p0/1137
c102710/f1p0/4854
c102711/f1p1/4773
c102713/f1p1/4533
c102714/f1p0/4586
c102715/f1p0/4444
c102717/f1p0/5049
c102718/f1p0/4518
c102719/f1p0/5277
c102720/f2p1/4739
c102721/f1p2/4955
c102722/f1p2/4552
c102723/f1p2/4920
c102724/f1p0/4702
c102725/f1p0/4716
c102726/f1p1/4452
c102727/f1p0/4759
c102728/f1p1/4281
c10273/f1p1/1112
c102730/f1p2/4924
c102732/f1p1/5114
c102733/f1p0/4682
c102735/f1p4/4912
c102736/f1p0/8379
c102737/f1p1/4976
c102738/f1p0/5078
c102739/f1p0/4702
c102740/f1p0/4887
c102741/f1p0/4932
c102743/f1p1/4657
c102744/f1p0/4645
c102745/f1p0/4143
c102746/f1p0/4498
c102747/f1p0/5353
c102749/f1p0/4914
c10275/f4p6/1973
c102750/f1p1/4185
c102751/f1p0/5127
c102752/f1p0/4549
c102753/f1p1/4928
c102754/f1p0/5048
c102755/f1p0/4223
c102756/f1p0/4963
c102758/f1p0/4183
c102759/f1p0/4509
c10276/f1p0/1615
c102760/f1p1/4773
c102761/f1p0/4683
c102762/f1p0/4582
c102763/f1p0/4713
c102764/f1p0/4984
c102765/f1p1/4901
c102766/f1p0/5185
c102768/f1p1/4885
c102769/f1p1/4705
c10277/f1p2/1180
c102770/f1p0/9053
c102771/f1p0/4889
c102772/f1p0/5105
c102773/f1p0/4980
c102774/f1p0/4751
c102775/f1p1/4919
c102776/f1p0/5385
c102777/f1p0/3053
c102779/f1p0/4957
c102780/f1p0/5188
c102781/f1p1/4912
c102782/f1p2/4908
c102783/f1p0/5080
c102786/f1p0/11121
c102787/f1p1/4397
c102788/f1p2/7134
c102789/f1p1/4627
c10279/f1p0/924
c102790/f1p0/9335
c102791/f1p0/4766
c102792/f1p0/4364
c102793/f1p2/5004
c102794/f1p0/5274
c102795/f1p0/4687
c102796/f1p0/5371
c102797/f1p2/4447
c102798/f1p0/4604
c102799/f1p0/4727
c10280/f1p0/650
c102800/f1p0/4604
c102804/f1p0/4757
c102805/f1p0/4884
c102806/f1p1/4953
c102807/f1p0/4957
c102808/f1p0/4602
c102810/f1p1/4702
c102811/f1p1/4602
c102812/f1p0/5494
c102813/f1p0/4923
c102814/f1p1/4455
c102815/f1p0/4766
c102816/f1p5/4859
c102817/f1p0/8993
c102818/f1p1/4444
c102819/f1p0/4260
c10282/f5p3/1591
c102821/f1p0/4730
c102822/f1p0/5109
c102823/f1p0/4934
c102824/f1p1/4303
c102825/f1p0/5096
c102826/f1p0/5147
c102828/f1p1/4856
c10283/f5p1/1041
c102830/f1p1/5067
c102831/f1p0/4633
c102832/f1p0/5230
c102833/f1p1/4688
c102834/f1p0/5203
c102836/f1p0/5789
c102837/f1p0/5077
c102838/f1p0/4807
c102839/f1p0/4493
c102841/f1p0/4901
c102842/f1p16/4358
c102844/f1p1/4527
c102845/f1p1/4837
c102847/f1p1/4704
c102848/f1p4/4473
c102849/f1p0/4657
c102850/f1p0/4856
c102852/f1p0/4223
c102853/f1p0/4435
c102855/f1p0/5006
c102856/f1p0/4548
c102857/f1p0/4658
c102858/f1p0/5229
c102859/f1p0/4848
c102860/f1p0/4485
c102861/f1p0/3216
c102863/f1p0/1220
c102864/f1p0/5155
c102865/f1p0/5979
c102866/f1p0/4927
c102867/f1p0/4279
c102868/f1p0/4264
c102869/f1p2/4877
c10287/f2p2/1397
c102870/f1p0/5107
c102871/f2p0/4921
c102872/f1p0/4965
c102873/f1p0/5157
c102874/f1p1/4123
c102875/f1p0/4945
c102876/f1p0/4660
c102877/f1p0/4817
c102878/f1p2/4743
c10288/f2p1/1889
c102880/f1p1/4314
c102881/f1p1/5989
c102882/f1p1/4544
c102884/f1p1/4493
c102885/f1p0/4625
c102886/f1p0/4946
c102887/f1p0/4935
c102888/f1p0/4640
c102889/f1p0/4557
c10289/f1p0/1210
c102890/f1p0/4876
c102891/f1p0/5075
c102892/f1p0/4979
c102894/f1p0/4858
c102895/f1p2/4296
c102897/f1p0/1860
c102899/f2p0/4953
c102900/f1p1/4509
c102901/f1p1/4429
c102902/f1p2/4888
c102903/f1p0/4594
c102905/f1p0/4797
c102906/f1p0/5999
c102907/f1p0/4718
c102908/f1p0/5412
c102909/f1p0/4763
c10291/f1p1/1128
c102910/f1p0/4728
c102911/f1p0/4847
c102912/f1p0/5637
c102913/f1p0/4864
c102914/f1p0/5410
c102915/f1p0/12312
c102916/f1p1/5151
c102919/f1p1/4683
c102920/f1p0/4810
c102921/f1p0/4847
c102922/f1p0/4435
c102923/f1p0/4966
c102924/f1p0/4889
c102925/f1p0/4906
c102926/f1p0/4903
c102927/f1p1/4727
c102928/f1p0/4941
c102929/f1p0/4684
c10293/f7p2/1040
c102931/f1p2/4765
c102932/f1p0/5281
c102933/f1p1/4725
c102934/f1p0/4184
c102935/f1p0/4944
c102936/f1p0/4820
c102937/f1p0/4892
c102938/f3p3/4954
c102939/f1p3/4578
c102940/f1p0/4798
c102942/f1p1/4820
c102943/f1p0/4717
c102944/f1p1/4884
c102946/f1p0/4420
c102947/f1p1/4541
c102948/f1p0/4048
c102950/f1p0/4416
c102951/f1p0/4801
c102952/f1p0/5223
c102953/f1p0/4504
c102954/f1p0/4585
c102956/f1p0/5303
c102958/f1p0/4830
c102959/f1p0/4592
c10296/f1p0/1087
c102962/f1p0/4962
c102963/f1p0/5098
c102964/f1p0/4846
c102965/f1p0/4700
c102966/f1p0/4781
c102967/f1p0/4573
c10297/f1p0/2155
c102970/f1p0/5061
c102971/f1p0/5588
c102972/f1p0/3775
c102973/f1p2/4063
c102974/f1p0/5279
c102975/f1p3/4900
c102978/f1p0/4376
c102979/f1p0/4953
c10298/f1p0/2675
c102980/f1p0/5065
c102981/f1p1/4267
c102982/f1p0/5063
c102983/f1p0/4222
c102984/f1p0/6010
c102985/f1p0/5877
c102986/f1p2/4827
c102987/f1p1/4788
c102989/f1p0/4681
c10299/f1p0/943
c102990/f1p1/4819
c102991/f1p3/4639
c102992/f1p2/4808
c102994/f1p0/4916
c102995/f1p1/4996
c102996/f1p0/4640
c102997/f1p0/5205
c102998/f1p0/5051
c102999/f1p0/4958
c10300/f1p0/1743
c103000/f1p0/5563
c103001/f1p0/4734
c103002/f1p0/4736
c103003/f1p0/4892
c103004/f1p0/4796
c103005/f1p1/4433
c103006/f1p0/4483
c103007/f1p5/4837
c103008/f1p0/4708
c103009/f1p2/4115
c10301/f1p0/1168
c103012/f1p0/4693
c103013/f1p0/4196
c103014/f1p0/5061
c103015/f1p0/4782
c103016/f1p1/4914
c103017/f1p1/5010
c103019/f1p0/4879
c10302/f1p0/2221
c103020/f2p1/4871
c103021/f1p0/7677
c103022/f1p0/4605
c103024/f1p0/4940
c103027/f1p0/4642
c103028/f1p0/4676
c103030/f1p0/4945
c103031/f1p1/4876
c103032/f1p0/4533
c103033/f1p0/4694
c103034/f1p6/5166
c103036/f1p0/4682
c103037/f1p0/5039
c103038/f1p0/5196
c103039/f1p0/5168
c10304/f5p3/709
c103040/f1p0/4403
c103041/f1p0/4945
c103043/f1p1/4407
c103044/f1p0/4592
c103045/f1p0/4984
c103046/f1p0/4888
c103047/f1p1/5153
c103048/f1p0/5161
c103049/f1p0/3151
c10305/f1p0/1193
c103050/f1p0/4802
c103053/f1p0/4551
c103054/f1p1/4736
c103055/f1p0/4749
c103056/f1p1/4862
c103058/f1p0/4260
c103060/f1p2/4724
c103061/f1p0/4744
c103062/f1p0/4159
c103063/f1p0/4582
c103064/f1p3/5040
c103065/f1p1/4942
c103067/f1p0/4480
c103068/f1p1/4477
c103069/f1p0/4825
c103070/f1p3/4709
c103071/f1p0/4771
c103072/f1p0/4687
c103073/f1p0/5118
c103074/f1p0/4905
c103075/f1p1/4598
c103076/f1p0/7088
c103077/f1p0/4946
c103078/f1p0/4564
c103079/f1p0/4157
c10308/f1p1/1287
c103080/f1p9/4949
c103081/f1p0/4971
c103082/f5p2/1614
c103083/f1p0/4367
c103085/f1p0/5092
c103086/f1p2/9089
c103087/f1p0/5151
c103088/f1p0/4793
c10309/f1p0/996
c103090/f1p6/4796
c103091/f1p0/4657
c103092/f1p2/4944
c103093/f1p0/4334
c103094/f1p0/5076
c103096/f1p0/4859
c103097/f1p0/4873
c103098/f1p0/4706
c103099/f1p0/4466
c103100/f1p0/4649
c103102/f1p1/4790
c103103/f1p0/4886
c103105/f1p1/4927
c103106/f1p0/4669
c103107/f1p1/4525
c103108/f1p1/4018
c103110/f1p0/4686
c103111/f1p0/5043
c103112/f1p0/4770
c103113/f1p0/12118
c103115/f1p0/7134
c103116/f1p0/4596
c103117/f1p0/4687
c103118/f1p0/5445
c103119/f1p0/4259
c103120/f1p0/4364
c103121/f1p0/4977
c103123/f1p2/4460
c103125/f1p0/4127
c103126/f1p0/5067
c103127/f1p0/10405
c103129/f1p1/4245
c10313/f1p0/1130
c103130/f1p0/4273
c103131/f1p0/4718
c103133/f1p0/4352
c103134/f1p0/4808
c103135/f1p0/4724
c103137/f1p0/4954
c103138/f2p0/4337
c103139/f1p0/4992
c103140/f1p0/4794
c103142/f1p0/4375
c103143/f1p0/4793
c103145/f1p2/5000
c103147/f1p2/4632
c103148/f1p0/4837
c103149/f1p0/4535
c103150/f1p0/4709
c103151/f1p0/4688
c103153/f1p0/4456
c103155/f1p0/5012
c103156/f1p1/5103
c103157/f1p1/4807
c103158/f1p0/5077
c103159/f1p0/4321
c10316/f1p0/1360
c103160/f1p0/5043
c103161/f1p0/4378
c103162/f1p0/4504
c103163/f1p1/4898
c103164/f1p0/5151
c103165/f1p0/5190
c103166/f1p0/4612
c103167/f1p0/4764
c103168/f1p0/4692
c103169/f1p0/4852
c10317/f1p1/920
c103170/f1p0/5019
c103171/f1p0/4689
c103172/f1p0/4813
c103173/f1p0/4515
c103175/f1p1/4877
c103176/f1p1/6749
c103177/f1p0/5175
c103178/f1p0/4258
c103179/f1p1/4497
c103180/f1p1/5151
c103181/f1p0/4765
c103182/f1p0/4713
c103184/f1p0/7618
c103185/f1p0/5005
c103186/f1p0/4779
c103187/f1p5/4491
c103188/f1p0/3826
c103189/f1p0/5035
c10319/f1p0/942
c103190/f1p0/4704
c103191/f1p0/4863
c103192/f1p0/4843
c103193/f1p1/3847
c103195/f1p0/4619
c103197/f1p1/4354
c103199/f1p0/4713
c103200/f1p0/4950
c103201/f1p4/4493
c103202/f1p0/4814
c103203/f1p0/4949
c103204/f1p0/4773
c103206/f1p3/4210
c103207/f1p0/4968
c103210/f1p0/4483
c103211/f1p0/4821
c103212/f1p0/4693
c103213/f1p0/4867
c103214/f1p0/4839
c103215/f1p0/4796
c103216/f1p0/4480
c103217/f1p0/4556
c103218/f1p1/4995
c103219/f1p0/4729
c10322/f1p0/1092
c103220/f1p0/5119
c103221/f1p0/4251
c103222/f1p0/4882
c103223/f1p2/4850
c103224/f1p0/4355
c103225/f1p0/4020
c103226/f1p0/5138
c103227/f1p1/4260
c103228/f1p0/4756
c103229/f1p0/5262
c103230/f1p0/4580
c103231/f1p1/5591
c103232/f1p0/13507
c103233/f1p0/4078
c103234/f1p0/4406
c103235/f1p0/4628
c103236/f1p0/4923
c103237/f1p0/4547
c103238/f1p1/4689
c103239/f1p0/4827
c103240/f1p0/4750
c103241/f1p0/5120
c103242/f1p2/5003
c103243/f1p0/4913
c103244/f1p1/4700
c103246/f2p0/4959
c103248/f1p1/4686
c103249/f1p0/4741
c10325/f1p5/1607
c103250/f1p0/4741
c103251/f1p1/4862
c103252/f1p1/4640
c103253/f1p1/4733
c103254/f1p0/19434
c103255/f1p0/4554
c103256/f1p0/4267
c103257/f1p2/5011
c103258/f1p0/5219
c10326/f1p1/833
c103260/f1p0/4998
c103264/f4p4/4877
c103265/f1p1/4296
c103267/f1p1/4713
c103268/f1p3/4797
c103269/f1p0/4778
c103270/f1p0/4518
c103271/f1p1/4845
c103272/f1p1/4975
c103273/f1p0/4829
c103274/f1p0/4985
c103275/f1p0/4571
c103276/f1p0/9734
c103277/f1p1/4868
c103278/f1p0/5335
c103279/f1p0/4819
c10328/f1p0/746
c103280/f2p4/4630
c103281/f1p0/5502
c103282/f1p1/4577
c103283/f1p0/4860
c103284/f1p1/4526
c103285/f1p0/4974
c103286/f1p3/4109
c103287/f1p2/4984
c103289/f1p0/4559
c10329/f1p0/1044
c103290/f1p0/4624
c103291/f1p0/5149
c103293/f1p1/4794
c103294/f1p0/5130
c103295/f1p0/4237
c103297/f1p0/4651
c103298/f1p1/4960
c103299/f1p2/4602
c10330/f2p4/1339
c103300/f1p0/4966
c103301/f1p0/4385
c103302/f1p1/4545
c103303/f1p0/4614
c103304/f1p0/4981
c103305/f1p0/4158
c103307/f1p0/4786
c103308/f1p0/4677
c103309/f2p1/4713
c10331/f1p0/1159
c103311/f1p0/5241
c103313/f1p0/6392
c103314/f5p2/4747
c103315/f1p0/4672
c103316/f1p0/4265
c103317/f1p3/4581
c103318/f1p0/4569
c103319/f1p1/4709
c103320/f1p1/4720
c103323/f1p0/4905
c103324/f1p0/4344
c103325/f1p0/6207
c103326/f1p0/4709
c103327/f2p0/4641
c103328/f1p1/4572
c103329/f2p11/4935
c10333/f1p0/1813
c103330/f1p2/4799
c103331/f1p0/4726
c103332/f1p5/4714
c103333/f1p0/4507
c103334/f1p0/4566
c103335/f1p0/5663
c103336/f1p1/5059
c103337/f1p0/4774
c103338/f1p0/4851
c103339/f1p0/4910
c103340/f1p0/4398
c103341/f1p2/4992
c103343/f1p0/4800
c103344/f1p0/4925
c103346/f1p1/4309
c103347/f1p0/8851
c103348/f1p0/4749
c103350/f1p1/4852
c103352/f1p0/4241
c103353/f1p0/4783
c103354/f1p1/4911
c103355/f1p0/4886
c103356/f1p0/5233
c103357/f1p0/5044
c103359/f1p0/4880
c103360/f1p0/4454
c103361/f1p0/4828
c103362/f1p0/4864
c103363/f1p0/2820
c103364/f1p0/5430
c103365/f1p0/4087
c103366/f1p0/4891
c103368/f1p0/4837
c10337/f1p0/687
c103370/f1p0/4292
c103371/f1p1/4883
c103372/f1p0/6935
c103373/f1p0/6503
c103374/f1p4/4609
c103376/f1p0/4703
c103377/f1p0/5350
c10338/f4p2/840
c103380/f1p0/4747
c103381/f1p0/5269
c103382/f1p0/5035
c103384/f1p0/4844
c103386/f1p1/1040
c103387/f1p0/4428
c103389/f1p0/4599
c103390/f1p2/4836
c103391/f1p0/4292
c103393/f1p1/4622
c103394/f1p1/4768
c103396/f1p0/4789
c103397/f1p2/4917
c103398/f1p0/5368
c103399/f3p14/4887
c10340/f1p1/1464
c103400/f1p0/5001
c103401/f1p0/3742
c103402/f1p0/4809
c103403/f1p0/4925
c103404/f1p1/4798
c103405/f1p1/4854
c103406/f1p0/4803
c103407/f1p0/4804
c103408/f1p0/4256
c103409/f1p1/4557
c10341/f1p0/804
c103410/f1p0/3950
c103411/f1p1/4719
c103412/f1p1/4403
c103413/f1p0/4629
c103414/f1p0/4631
c103415/f1p0/4882
c103416/f1p0/5146
c103417/f1p1/4566
c103418/f2p0/4920
c103419/f1p1/4653
c103421/f2p0/4685
c103422/f1p0/4641
c103423/f1p0/4297
c103424/f2p0/4873
c103425/f1p1/4492
c103426/f1p0/5039
c103427/f1p2/4240
c103428/f1p4/4648
c103429/f1p0/4368
c10343/f5p3/1470
c103431/f1p0/9937
c103432/f1p1/5136
c103433/f1p0/4884
c103434/f1p0/4736
c103435/f1p0/5093
c103437/f1p0/6518
c103438/f1p1/5041
c103439/f1p0/4529
c103441/f1p3/4598
c103443/f1p3/4999
c103444/f1p0/5449
c103445/f1p1/5149
c103446/f1p0/4594
c103447/f1p5/4620
c10345/f1p0/1159
c103450/f2p1/4818
c103451/f1p1/4578
c103452/f1p0/5102
c103453/f1p0/4549
c103454/f1p0/5129
c103455/f1p0/4618
c103456/f1p2/4741
c103457/f1p0/4520
c103458/f1p0/6210
c103459/f1p0/5044
c103460/f1p0/4617
c103461/f1p2/4817
c103462/f1p2/4710
c103464/f1p0/4927
c103465/f1p0/4934
c103466/f1p0/4805
c103468/f1p2/5031
c10347/f1p0/1224
c103471/f1p0/4821
c103472/f1p0/4953
c103473/f1p0/5489
c103474/f1p2/4314
c103475/f1p2/4370
c103476/f1p0/4753
c103477/f1p0/4699
c103478/f1p0/5029
c103479/f1p0/4905
c10348/f3p1/1752
c103480/f1p0/5477
c103481/f1p0/4888
c103482/f1p1/5769
c103484/f1p1/4934
c103485/f1p0/6518
c103486/f1p0/4555
c103487/f1p0/4755
c103488/f1p0/9303
c103489/f1p1/4673
c103490/f2p0/4686
c103492/f1p1/9679
c103493/f1p1/4650
c103494/f1p0/5020
c103495/f1p0/4595
c103496/f1p0/5080
c103498/f1p0/4757
c103499/f1p0/7414
c10350/f1p0/1482
c103500/f1p0/4650
c103502/f1p0/4832
c103503/f1p3/4661
c103504/f1p0/4780
c103505/f1p3/4968
c103506/f1p1/4864
c103508/f1p0/4655
c10351/f1p0/1047
c103510/f1p3/4345
c103511/f1p1/4560
c103513/f1p0/5071
c103515/f1p1/4680
c103516/f1p0/5002
c103517/f1p0/4239
c103518/f1p0/4698
c103519/f2p0/4359
c103520/f1p0/4461
c103521/f1p3/4743
c103522/f1p0/5103
c103523/f1p1/4834
c103524/f1p0/4582
c103525/f1p1/4411
c103528/f1p0/4693
c103529/f1p1/3969
c103532/f1p0/10176
c103533/f1p0/4447
c103534/f1p1/4860
c103536/f1p0/5062
c103537/f1p5/4360
c103538/f1p0/5180
c103539/f1p1/4548
c10354/f2p1/1204
c103540/f1p0/4853
c103541/f1p2/4751
c103542/f1p2/1163
c103543/f1p0/4911
c103544/f1p3/4314
c103545/f1p5/4826
c103546/f1p0/4263
c103547/f1p1/5524
c103548/f1p0/4474
c103550/f1p0/4769
c103551/f1p0/4630
c103552/f1p1/4531
c103553/f1p0/5068
c103554/f1p0/4680
c103555/f1p0/5174
c103556/f1p0/4931
c103557/f1p0/17121
c103558/f1p0/4835
c103559/f1p0/4538
c10356/f8p5/1375
c103560/f1p0/4993
c103561/f1p0/5145
c103563/f1p0/4676
c103564/f1p3/5014
c103565/f1p0/4396
c103566/f1p0/5238
c103568/f1p0/5543
c103569/f1p0/4825
c10357/f1p1/1435
c103570/f1p1/4926
c103571/f1p0/4625
c103572/f1p0/5011
c103573/f1p0/4763
c103574/f1p2/4560
c103576/f1p0/4344
c103577/f1p0/4938
c103578/f1p0/12439
c103579/f1p1/4634
c10358/f1p3/1522
c103580/f1p1/4835
c103581/f1p0/1672
c103582/f1p1/4593
c103583/f1p3/4335
c103584/f1p0/5113
c103585/f1p0/4779
c103586/f1p2/4712
c103589/f1p0/4646
c10359/f1p2/1394
c103590/f1p2/4669
c103591/f1p1/4746
c103592/f1p0/4766
c103593/f1p0/4363
c103594/f1p0/4920
c103595/f1p0/5244
c103596/f1p3/4350
c103597/f1p0/5053
c103599/f3p3/1990
c103600/f1p0/4654
c103601/f1p1/4810
c103603/f1p0/4585
c103604/f1p0/5011
c103609/f1p1/4783
c10361/f1p0/712
c103610/f1p1/4653
c103611/f1p0/4642
c103612/f1p0/4688
c103613/f1p0/4829
c103615/f1p0/5481
c103617/f1p0/4608
c103618/f1p0/4547
c103619/f1p0/5308
c10362/f4p5/1758
c103621/f1p0/4910
c103623/f1p1/4772
c103626/f1p1/4629
c103627/f1p0/4814
c103628/f1p2/4594
c103629/f1p0/4455
c103630/f1p0/4379
c103631/f1p2/4695
c103632/f1p0/4679
c103633/f1p0/4640
c103634/f1p0/5113
c103635/f1p0/4953
c103636/f1p0/5092
c103637/f1p0/11597
c103639/f1p3/4810
c10364/f1p1/1640
c103640/f1p0/4453
c103641/f1p0/4240
c103642/f1p0/4955
c103643/f1p0/4672
c103645/f1p0/4853
c103646/f1p0/4620
c103647/f1p0/4787
c103648/f1p0/4416
c103649/f1p0/4939
c10365/f1p0/1186
c103650/f1p0/4686
c103651/f1p3/4821
c103652/f1p3/4441
c103653/f1p0/4516
c103655/f1p0/4672
c103656/f2p0/4882
c103657/f1p0/4665
c103658/f1p0/4737
c103659/f1p0/4829
c10366/f6p0/1273
c103660/f1p1/4733
c103661/f1p0/5055
c103662/f1p1/4850
c103663/f1p0/4877
c103664/f1p1/4402
c103665/f1p0/4703
c103666/f1p0/4976
c103667/f1p0/5079
c103668/f1p0/4703
c103669/f1p0/4732
c103670/f1p3/4552
c103671/f1p0/4664
c103672/f1p1/4677
c103673/f1p0/4679
c103675/f1p0/4851
c103676/f1p2/4303
c103677/f1p0/4685
c103678/f1p3/4409
c103679/f1p0/4910
c10368/f1p0/1023
c103681/f1p0/4268
c103682/f1p0/4838
c103684/f1p1/4654
c103685/f1p0/5066
c103687/f1p0/5016
c103688/f1p0/5032
c10369/f1p0/1873
c103690/f1p1/4718
c103691/f1p0/4558
c103692/f1p0/11056
c103693/f1p0/4630
c103694/f1p2/4369
c103695/f1p1/4397
c103697/f1p0/4617
c103698/f1p0/4647
c103699/f1p0/4642
c1037/f10p2/1240
c103700/f1p0/4992
c103701/f1p0/5138
c103702/f1p0/4262
c103703/f1p0/4749
c103704/f1p1/4655
c103705/f1p0/4680
c103707/f1p0/4455
c103708/f1p0/5091
c103709/f1p0/4868
c10371/f1p6/1403
c103710/f1p0/4780
c103711/f1p0/5614
c103712/f1p0/4727
c103713/f1p0/4780
c103717/f1p0/5285
c103718/f1p0/4824
c103719/f1p1/4418
c10372/f2p0/1729
c103720/f1p0/6134
c103721/f1p1/5003
c103722/f1p0/4747
c103723/f1p0/4137
c103724/f1p1/4988
c103726/f1p0/4756
c103728/f1p0/4771
c103729/f1p0/4713
c10373/f1p2/2642
c103730/f1p0/4703
c103731/f1p0/5014
c103732/f2p7/4939
c103733/f1p0/4636
c103735/f1p0/4732
c103736/f1p1/4472
c103737/f1p0/4846
c103738/f1p2/4514
c103739/f1p1/5168
c10374/f2p0/1382
c103740/f1p0/4701
c103742/f1p0/4693
[truncated: 93,997 more rows]

## Sheet: IDs_specific selections
1. Contaminant transcripts (BLASTn hit to chloroplastic,mitochondrial, ribosomal sequences as well as virioides, viruses, prokaryotes and fungi (BLASTx) sequences)	2. BLASTx output (NCBI non-redundant plant proteins) 88,715 sequences have hit				3. BLASTn output (NCBI non-redundant nucleotide sequences)		4. Novel genes in coffee (BLASTn output, C.canephora CDS with UTR and C.arabica contigs)	5. Novel genes in coffee (BLASTn output, C.canephora CDS with UTR , C.arabica contigs and Rfam)	6. BLASTn (caffeine genes) output	7. Long sequences more than 10kb
526 sequences	34,719 HIGH BLASTx annotation quality	13,655 MEDIUM BLASTx annotation quality	40,341 LOW BLASTx annotation quality	7,280 coffee LRS sequences have no hit	1,981 sequences hit to NT	5,299 have no hit to NT	1,217 sequences without hit	1,213 sequences without hit	25_sequences have hits	577 sequences
sequence ID	sequence ID	sequence ID	sequence ID	sequence ID	sequence ID	sequence ID	sequence ID	sequence ID	sequence ID	sequence ID
c101244/f4p17/5049	c10001/f1p2/1282	c10003/f1p2/1326	c10000/f1p0/694	c10028/f1p0/766	c87740/f1p4/4536	c582/f13p5/1106	c1145/f3p1/556	c11831/f1p0/325	c2733/f1p2/1499	c103637/f1p0/11597
c101748/f1p1/4752	c10005/f6p0/1568	c10004/f1p0/1031	c10002/f1p1/1773	c10030/f1p0/910	c110194/f1p0/4656	c665/f4p6/1118	c2096/f4p0/906	c55318/f1p0/338	c51172/f1p0/1384	c107289/f1p0/15312
c101975/f1p0/4961	c100066/f5p4/997	c1001/f6p3/1276	c10006/f1p0/1872	c10032/f1p0/1898	c97953/f1p0/5203	c892/f10p0/1061	c2237/f10p1/760	c2729/f1p0/348	c154304/f6p0/774	c107670/f1p0/13636
c102109/f1p5/4970	c10009/f1p1/1201	c10012/f1p0/1332	c10010/f1p0/1610	c10035/f2p0/865	c139916/f1p0/5519	c1145/f3p1/556	c2567/f2p0/620	c38973/f1p0/352	c2993/f1p0/981	c108073/f1p0/12619
c102228/f1p0/4742	c100091/f1p3/1302	c10015/f1p0/2158	c10014/f1p0/1297	c10040/f1p1/931	c103242/f1p2/5003	c1158/f3p1/608	c2662/f2p1/788	c22783/f1p0/355	c74024/f1p1/1547	c108278/f1p0/12958
c102257/f1p2/5061	c10011/f1p0/1653	c10047/f1p1/1300	c10018/f3p4/997	c10056/f1p0/495	c134370/f1p0/5383	c1252/f3p2/950	c2699/f1p0/696	c50100/f1p0/373	c30813/f1p0/1617	c108298/f1p0/14090
c102280/f1p0/5381	c100152/f3p2/1054	c100564/f21p4/1199	c10021/f1p0/1504	c10069/f1p0/990	c86742/f1p0/5348	c1525/f2p1/698	c2713/f1p0/521	c33236/f1p0/404	c38536/f1p1/1148	c108424/f1p0/17354
c102548/f1p0/4638	c10016/f4p4/2123	c10096/f4p0/1075	c100210/f1p0/911	c10119/f1p0/464	c151019/f1p0/6543	c1647/f5p0/893	c2729/f1p0/348	c9236/f1p0/409	c54946/f1p0/2930	c108507/f1p0/12904
c103084/f1p1/4744	c100160/f12p6/3140	c10098/f1p2/1104	c10023/f1p0/1994	c10124/f1p0/1200	c128456/f1p0/4418	c1680/f10p2/702	c2780/f1p0/1121	c29962/f1p0/416	c69341/f1p0/1300	c109057/f1p0/12036
c103342/f1p0/4901	c100166/f3p4/2317	c100998/f24p4/968	c100284/f1p0/1333	c10129/f1p0/1888	c127877/f1p0/5760	c1734/f2p1/1176	c2876/f1p0/526	c19687/f1p1/416	c71416/f3p3/1376	c109373/f1p0/12926
c103345/f1p0/4246	c100182/f6p0/1791	c10107/f1p2/917	c10029/f1p0/1217	c10131/f1p0/1035	c118812/f1p5/5051	c1972/f5p0/1326	c3082/f7p1/788	c49600/f1p0/421	c154338/f1p2/1360	c109898/f1p0/16907
c103790/f1p0/6370	c10020/f1p2/1682	c10113/f1p0/521	c100305/f2p3/1677	c101341/f4p0/5029	c126113/f1p1/4697	c2096/f4p0/906	c3087/f5p5/986	c22217/f2p0/425	c4092/f1p0/1407	c112051/f1p0/11831
c10385/f1p1/1468	c10022/f1p4/1760	c101167/f7p6/4517	c10036/f1p0/1605	c10141/f1p0/1650	c112544/f1p0/5019	c2237/f10p1/760	c3305/f1p0/984	c51307/f1p0/426	c11967/f1p0/1189	c112233/f1p0/15921
c104100/f1p0/5092	c10025/f8p7/1505	c101224/f4p2/4784	c10041/f1p0/1312	c101447/f4p6/4796	c102903/f1p0/4594	c2429/f4p0/1111	c3364/f1p0/1317	c15273/f1p0/430	c69597/f1p2/1421	c117061/f1p0/13848
c104144/f1p0/5001	c10026/f1p2/1657	c101250/f5p3/4715	c10045/f1p0/1803	c101623/f2p4/4436	c109096/f2p1/4779	c2555/f5p1/1247	c3621/f1p0/1082	c14734/f1p0/431	c26870/f6p5/1402	c117436/f1p0/15039
c104270/f1p1/4625	c100297/f1p3/4934	c101285/f3p2/5181	c10046/f1p0/1392	c101636/f2p0/4664	c123678/f1p0/4496	c2567/f2p0/620	c3902/f1p0/619	c35828/f1p0/435	c34249/f2p0/872	c117454/f1p0/20405
c104429/f1p0/4232	c100308/f23p4/1549	c101307/f3p2/4921	c100512/f1p1/1245	c101651/f2p0/4337	c77021/f1p0/3593	c2618/f1p0/2143	c4234/f1p0/505	c45364/f1p0/435	c5345/f1p0/1357	c117852/f1p0/14963
c104452/f1p0/4376	c100309/f2p2/1708	c101321/f8p10/4680	c10061/f2p0/716	c10171/f1p0/717	c138284/f1p0/8959	c2662/f2p1/788	c4374/f1p1/733	c41938/f1p0/435	c48759/f1p1/1517	c118262/f1p0/12434
c104476/f1p0/4411	c100312/f2p1/1525	c101336/f3p2/4512	c10066/f1p0/1981	c101722/f2p0/4781	c104229/f1p0/4990	c2699/f1p0/696	c4451/f1p2/459	c46021/f1p0/438	c57469/f1p0/1442	c118583/f1p0/14988
c105117/f1p2/4708	c10033/f2p0/1080	c101366/f2p0/5010	c10067/f1p0/1598	c101834/f2p0/5077	c104679/f1p0/5669	c2713/f1p0/521	c4669/f1p0/450	c35508/f1p1/444	c68406/f1p0/1098	c119133/f1p0/12746
c105306/f1p4/4665	c100347/f14p4/3158	c10137/f5p1/1162	c10070/f1p0/832	c101957/f4p10/5015	c88418/f1p0/5238	c2729/f1p0/348	c4754/f1p0/658	c51279/f1p1/445	c25904/f2p0/977	c119453/f1p0/11289
c105777/f1p0/5108	c100354/f7p4/2078	c101394/f4p1/4909	c10073/f1p0/1306	c102054/f1p0/5049	c102310/f1p0/4345	c2780/f1p0/1121	c4866/f7p0/819	c75494/f1p0/445	c63815/f1p2/1273	c119548/f1p0/12061
c10588/f1p0/751	c100372/f23p7/1187	c101446/f2p1/4772	c10075/f1p0/513	c102076/f1p0/4772	c102219/f1p0/4233	c2876/f1p0/526	c5257/f1p0/742	c75995/f1p0/446	c71881/f6p2/1386	c119681/f1p0/11680
c105947/f1p0/7964	c100379/f2p2/1001	c101476/f3p3/4829	c10083/f1p0/811	c102092/f1p0/4527	c127181/f1p2/5047	c2936/f1p0/1056	c6696/f1p0/1097	c26419/f1p0/446	c20397/f5p1/1361	c121429/f1p0/12658
c105986/f1p0/6923	c10038/f1p0/1292	c101489/f2p0/5004	c10085/f1p0/1929	c102097/f1p0/4747	c92534/f2p0/4724	c2962/f3p0/673	c6928/f1p0/1157	c4669/f1p0/450	c10402/f2p3/1277	c121913/f1p0/14701
c106145/f1p0/4907	c100381/f4p1/1264	c10149/f1p1/1142	c10090/f1p0/2018	c102113/f1p0/5070	c93817/f1p0/4278	c3056/f1p0/599	c7033/f1p0/620	c45873/f1p0/450		c123915/f1p0/17597
c106415/f1p0/5076	c100392/f2p10/3152	c101491/f2p0/4764	c10094/f1p0/2229	c102127/f1p0/5843	c90468/f1p0/3421	c3082/f7p1/788	c7087/f1p0/974	c33814/f1p0/452		c125195/f1p0/15312
c106704/f1p4/4979	c1004/f8p5/1591	c101500/f3p1/4788	c10100/f1p0/1454	c102149/f1p0/4653	c147535/f1p0/5914	c3087/f5p5/986	c7189/f4p3/596	c48374/f1p0/452		c125870/f1p0/13583
c106709/f1p9/5013	c100410/f3p4/2800	c101507/f3p6/4671	c10109/f1p0/1372	c102164/f1p0/4962	c105234/f1p0/4567	c3127/f1p0/1385	c7423/f1p1/1036	c4573/f1p0/458		c125957/f1p0/10593
c106757/f1p0/4781	c100415/f20p7/2843	c101511/f2p2/4593	c101138/f7p12/5031	c102170/f1p0/4976	c138190/f1p0/5229	c3134/f2p0/440	c8026/f1p1/535	c4451/f1p2/459		c128369/f1p0/11499
c106796/f1p0/5047	c100417/f4p0/1109	c101516/f3p0/4836	c10114/f1p0/1483	c102219/f1p0/4233	c122802/f1p1/4507	c3162/f1p1/722	c8345/f1p0/669	c39060/f1p0/462		c132867/f1p0/14185
c107254/f1p0/20412	c10042/f6p2/1517	c101520/f2p0/5011	c10115/f1p0/1327	c102221/f1p0/1485	c140920/f1p0/5624	c3175/f3p0/1403	c8532/f1p0/825	c38203/f1p0/465		c134213/f1p0/10968
c107299/f1p2/4825	c10043/f3p2/1709	c101532/f2p0/5050	c101179/f11p6/4031	c102256/f1p0/4561	c112322/f1p0/4947	c3259/f1p0/1260	c8692/f1p0/517	c44302/f1p1/468		c136983/f1p0/18001
c107344/f1p4/5068	c100432/f37p5/1117	c101534/f2p0/5068	c10118/f1p0/575	c102268/f1p0/5773	c93272/f1p0/4478	c3265/f1p0/1115	c9162/f1p0/727	c29334/f3p3/487		c138166/f1p0/11618
c107766/f1p0/5984	c10044/f4p4/1236	c10154/f1p0/711	c101215/f5p5/4372	c102273/f1p3/4881	c94480/f2p2/4719	c3304/f1p0/1267	c9236/f1p0/409	c27640/f1p0/490		c138924/f1p0/19189
c108330/f1p0/4917	c100467/f3p5/1094	c101552/f2p1/4320	c10123/f5p2/1359	c102276/f1p0/5061	c134777/f1p0/5660	c3305/f1p0/984	c9330/f1p0/877	c27216/f1p0/497		c140183/f1p0/10004
c108559/f1p0/8449	c100484/f3p3/1243	c101584/f2p0/4871	c101258/f1p0/4977	c102310/f1p0/4345	c112651/f1p0/4624	c3364/f1p0/1317	c9377/f1p0/1098	c35393/f2p1/498		c141735/f1p0/14834
c108567/f1p0/4824	c10049/f1p0/1070	c10161/f1p1/1565	c10126/f1p0/1239	c102313/f1p0/4901	c88777/f1p0/4834	c3383/f1p0/1024	c9612/f1p0/814	c22712/f1p0/499		c141778/f1p0/10580
c108581/f1p1/4438	c1005/f7p3/1134	c101646/f2p1/4856	c101277/f3p3/4697	c102315/f1p0/4622	c104168/f1p0/4410	c3471/f1p0/1057	c10040/f1p1/931	c19033/f1p0/503		c151580/f1p0/11504
c108687/f1p0/4720	c10050/f6p3/1481	c101650/f2p0/4948	c101282/f3p0/4937	c102317/f1p0/4491	c146907/f1p1/5910	c3497/f1p2/729	c10069/f1p0/990	c4234/f1p0/505		c32650/f1p0/12631
c109071/f1p0/4613	c100503/f26p10/1910	c101658/f3p0/4714	c101300/f3p3/4904	c102332/f1p0/4789	c126429/f1p1/5009	c3549/f1p0/918	c10171/f1p0/717	c50600/f1p1/505		c86563/f1p0/10844
c109110/f1p0/4645	c100504/f55p23/1537	c101660/f1p0/4540	c101318/f3p1/4874	c102365/f1p0/5066	c147404/f1p0/5684	c3570/f1p0/681	c10514/f1p0/1298	c30443/f1p0/506		c87392/f1p0/13746
c10916/f2p0/1361	c10051/f1p1/1468	c101665/f3p2/5017	c101327/f3p2/4750	c102418/f1p0/4884	c95118/f1p0/14120	c3621/f1p0/1082	c10515/f1p0/748	c34580/f1p0/506		c88019/f1p0/23335
c10925/f1p0/1176	c10052/f1p2/1170	c101685/f2p2/4721	c10133/f1p0/1670	c102426/f1p0/4768	c101623/f2p4/4436	c3644/f2p3/1294	c10527/f1p0/1095	c30645/f1p0/507		c89788/f1p0/13283
c109397/f1p1/4645	c10054/f1p0/1672	c101697/f2p0/4559	c101359/f4p5/4938	c102434/f1p0/4596	c107463/f1p0/4821	c3890/f1p0/933	c10569/f1p0/909	c12355/f1p0/513		c91871/f1p0/13013
c109414/f1p1/4814	c100562/f2p0/1089	c101708/f2p4/5089	c101367/f4p2/4571	c102435/f1p0/4940	c137507/f1p0/5958	c3902/f1p0/619	c10780/f1p0/746	c43987/f1p0/515		c93129/f1p0/17322
c109644/f1p3/4519	c10057/f2p4/1690	c101712/f2p2/5045	c10138/f1p0/1876	c102436/f1p0/4763	c74706/f1p0/3060	c3914/f2p0/986	c10851/f1p2/837	c47944/f1p1/516		c93427/f1p0/10757
c109738/f1p0/4747	c10060/f1p0/1007	c101713/f2p1/4577	c101393/f1p0/4841	c102469/f1p0/4555	c136861/f1p0/5644	c3939/f1p0/827	c10936/f2p0/1301	c49097/f1p0/516		c94348/f1p0/14216
c109908/f1p0/4901	c10064/f1p0/951	c101719/f4p1/4926	c101425/f1p0/5260	c102478/f1p0/4680	c150707/f1p0/6581	c4016/f1p0/551	c11277/f1p0/1500	c8692/f1p0/517		c96069/f1p0/11655
c109934/f1p0/5564	c10065/f7p2/1240	c101724/f2p0/4558	c10143/f1p1/774	c102491/f1p0/8504	c124090/f1p0/4939	c4019/f1p0/695	c11704/f1p0/525	c51029/f1p0/517		c96854/f1p0/11403
c110117/f1p2/4375	c100673/f87p33/4603	c101742/f2p1/4487	c101453/f4p2/4811	c102498/f1p0/5775	c113243/f1p2/4625	c4234/f1p0/505	c11732/f1p0/1099	c78470/f1p0/520		c148731/f1p1/11980
c110163/f1p0/4596	c10068/f1p1/1560	c101754/f3p1/4749	c101463/f2p2/4941	c102516/f1p0/4502	c126480/f1p1/4598	c4331/f2p1/725	c12025/f1p0/747	c2713/f1p0/521		c150780/f1p0/17400
c110280/f1p0/4971	c100690/f60p17/4838	c101763/f2p0/4670	c101506/f1p0/4714	c102535/f1p1/5044	c69409/f1p0/1732	c4374/f1p1/733	c12030/f1p2/1275	c17346/f1p0/522		c146589/f1p0/10822
c110357/f1p1/4925	c100693/f45p10/5000	c101781/f3p6/4670	c10151/f1p0/1313	c102550/f1p0/7363	c77198/f1p0/2924	c4415/f1p0/754	c12189/f1p0/588	c36042/f1p0/522		c151225/f1p0/13424
c110442/f1p5/4723	c1007/f3p5/1236	c101784/f2p0/4804	c101510/f1p1/4939	c102567/f1p0/4420	c94537/f1p1/4961	c4451/f1p2/459	c12544/f1p0/1640	c51291/f1p0/523		c127573/f1p2/10869
c110488/f1p0/4592	c100709/f10p7/4960	c101788/f2p0/4795	c10152/f1p1/815	c102570/f1p0/5002	c102097/f1p0/4747	c4511/f1p0/645	c12835/f1p0/1026	c26903/f1p0/524		c138942/f1p7/14864
c110596/f1p0/4719	c10072/f3p1/1452	c101792/f2p0/4746	c10153/f1p0/1248	c102577/f1p1/4988	c155141/f1p0/5984	c4622/f1p1/985	c12880/f1p1/1044	c44139/f1p0/524		c149582/f1p0/10189
c110919/f1p4/4990	c100740/f3p2/804	c101796/f3p2/4842	c101554/f2p1/4721	c102579/f1p1/4700	c93975/f1p0/4725	c4669/f1p0/450	c12929/f2p0/871	c11704/f1p0/525		c121827/f1p0/12739
c110962/f2p1/4762	c100746/f3p4/1418	c101800/f2p2/5097	c10156/f2p1/735	c102625/f1p0/4584	c151482/f1p0/6012	c4754/f1p0/658	c12938/f1p2/622	c2876/f1p0/526		c135517/f1p2/13929
c110986/f1p0/4558	c10076/f4p1/1491	c101816/f2p1/4448	c101562/f3p0/4422	c102647/f1p0/4502	c121794/f1p0/6523	c4830/f3p0/765	c13006/f1p0/574	c12520/f1p0/528		c106065/f1p0/10535
c111008/f1p3/5112	c100772/f34p13/1796	c10182/f3p2/1205	c101564/f2p0/4822	c102655/f1p0/2300	c91562/f1p0/5795	c4866/f7p0/819	c13023/f1p0/850	c37001/f1p1/532		c137596/f1p0/12374
c111101/f1p3/4981	c10079/f1p1/1472	c101828/f2p1/4896	c101576/f2p3/4786	c102680/f1p1/7140	c86889/f1p1/4376	c4872/f1p0/612	c13077/f1p1/777	c68226/f1p0/533		c150992/f1p0/14375
c111200/f1p0/4863	c100809/f8p5/881	c10184/f1p0/1568	c101578/f2p0/4580	c102699/f2p1/4528	c120357/f1p1/4972	c4885/f1p0/892	c13488/f1p0/777	c8026/f1p1/535		c106588/f1p0/13140
c111444/f1p0/4599	c10081/f5p3/1976	c10187/f11p2/1120	c101583/f2p0/4618	c102756/f1p0/4963	c151050/f1p2/5579	c4890/f3p1/947	c13817/f1p0/786	c60088/f1p0/535		c147958/f1p0/11753
c111828/f1p0/4810	c100832/f31p6/1144	c101882/f2p6/4954	c101587/f2p1/4542	c102771/f1p0/4889	c140095/f1p0/7674	c4924/f1p0/663	c13893/f1p0/1061	c69030/f1p0/535		c108530/f1p0/19230
c111869/f1p1/4800	c100848/f27p2/1094	c101883/f2p0/4607	c101589/f2p1/4725	c102805/f1p0/4884	c126442/f1p1/4742	c4926/f1p0/598	c13913/f1p0/883	c23338/f1p0/537		c109030/f1p0/12894
c111989/f1p0/4610	c100849/f5p0/989	c101891/f2p0/4920	c101611/f3p0/4691	c102834/f1p0/5203	c104878/f1p1/4882	c5065/f2p1/920	c13919/f1p0/804	c18757/f1p0/541		c110635/f1p0/13037
c112046/f1p0/4744	c10086/f1p3/1670	c101894/f2p3/4852	c101622/f2p0/4479	c102849/f1p0/4657	c127137/f1p0/4794	c5081/f1p0/962	c14049/f1p0/1124	c54340/f1p0/541		c94196/f1p0/10946
c112248/f1p0/4551	c100877/f4p7/1067	c101916/f2p1/4547	c101630/f2p0/4710	c102853/f1p0/4435	c123810/f1p0/4960	c5106/f1p0/1000	c14164/f1p0/1418	c48220/f1p1/542		c111972/f1p0/10269
c112467/f1p1/4781	c10088/f1p0/1992	c10192/f1p0/994	c101638/f2p0/4725	c102871/f2p0/4921	c112116/f1p0/4716	c5255/f1p1/437	c14344/f2p0/839	c90820/f1p0/546		c121090/f1p0/10099
c112475/f1p0/4807	c100901/f6p3/1294	c101921/f1p1/4828	c10165/f1p0/1583	c102888/f1p0/4640	c127456/f1p0/6196	c5257/f1p0/742	c14402/f1p0/827	c56417/f1p0/547		c124069/f1p0/13286
c112657/f1p1/4864	c10091/f1p1/838	c10193/f1p0/1052	c101653/f2p1/4784	c102903/f1p0/4594	c138338/f1p0/5892	c5320/f1p0/747	c14415/f2p0/1012	c43711/f1p0/548		c91097/f1p0/13308
c112729/f1p2/4918	c10092/f3p0/1723	c101931/f2p0/4895	c101669/f3p2/4704	c10296/f1p0/1087	c142080/f1p0/6064	c5339/f1p0/761	c14425/f1p0/1202	c51539/f1p0/549		c148349/f1p0/12841
c115732/f28p5/6037	c10093/f5p0/1192	c101936/f2p2/4758	c10168/f1p0/1283	c102997/f1p0/5205	c114452/f1p0/5229	c5554/f1p0/780	c14521/f1p0/1219	c22159/f1p0/550		c102316/f1p0/16588
c116151/f3p2/5675	c101/f12p5/1390	c101954/f26p14/5097	c10169/f1p0/1481	c102998/f1p0/5051	c92657/f1p0/4832	c5723/f3p0/739	c14595/f3p0/822	c28611/f1p0/550		c120880/f1p0/12981
c116462/f2p4/5894	c1010/f6p4/1471	c101967/f2p1/4957	c101698/f2p0/4567	c103004/f1p0/4796	c9525/f1p0/1868	c5809/f1p0/829	c14734/f1p0/431	c32095/f1p2/551		c149033/f1p0/11784
c1165/f2p0/1333	c10101/f1p0/1643	c101968/f2p1/4708	c101699/f2p2/4947	c103073/f1p0/5118	c151745/f1p3/6018	c5890/f1p0/796	c14863/f1p3/2023	c45359/f1p0/554		c94853/f1p0/10835
c11662/f1p0/1516	c101018/f331p96/3112	c101980/f2p2/4654	c101703/f2p0/4693	c103076/f1p0/7088	c136179/f1p0/5750	c5891/f1p0/712	c15066/f7p1/660	c45444/f1p1/554		c142252/f1p0/12396
c116914/f1p2/5061	c10102/f3p1/1278	c101997/f3p4/4469	c101705/f1p0/4743	c103115/f1p0/7134	c122518/f1p0/5937	c5981/f1p0/807	c15248/f1p0/687	c50344/f1p0/554		c92044/f1p0/12381
c11722/f2p1/1276	c101022/f23p10/1153	c102011/f3p2/4694	c101710/f2p2/4433	c103125/f1p0/4127	c88291/f1p0/5181	c6095/f5p2/1161	c15273/f1p0/430	c1145/f3p1/556		c118635/f1p1/13974
c117429/f1p0/5745	c10103/f1p0/1379	c102014/f2p1/4926	c101738/f2p0/4757	c103150/f1p0/4709	c112067/f1p0/5026	c6118/f1p0/364	c15312/f1p1/666	c20304/f3p0/556		c97878/f1p0/17164
c117445/f1p3/6282	c101041/f1p4/1307	c102022/f2p0/4721	c101743/f3p0/4813	c103158/f1p0/5077	c121703/f1p0/4614	c6222/f2p0/808	c15611/f1p0/962	c47116/f1p0/559		c105257/f1p0/17024
c117479/f1p0/4716	c101056/f20p3/1575	c102024/f1p0/4712	c10175/f4p1/1116	c103164/f1p0/5151	c118732/f1p0/4980	c6266/f6p5/1206	c15737/f1p0/596	c17240/f1p0/562		c88402/f1p0/16714
c117799/f1p0/4683	c10106/f4p1/1459	c102044/f2p2/4842	c10176/f1p0/949	c103165/f1p0/5190	c135604/f1p0/18250	c6432/f2p0/554	c15747/f1p0/766	c22958/f1p0/567		c139104/f1p0/11060
c117948/f1p0/6813	c101070/f23p10/1243	c102052/f1p0/5550	c101762/f2p0/4718	c10319/f1p0/942	c89438/f4p4/4590	c6436/f1p0/535	c15847/f1p4/1318	c21183/f1p0/569		c142101/f1p10/13214
c118340/f1p0/5727	c101084/f65p4/4644	c102055/f2p1/4630	c10177/f1p0/962	c103213/f1p0/4867	c122574/f1p0/5570	c6451/f1p1/653	c16002/f3p1/839	c44516/f1p0/569		c148552/f1p0/13265
c118405/f1p0/5151	c101115/f13p6/5076	c102062/f1p0/4303	c10178/f1p0/2740	c103220/f1p0/5119	c93597/f1p0/4931	c6487/f1p0/952	c16447/f2p0/642	c50695/f1p0/570		c135886/f1p0/10141
c118447/f1p1/4888	c101116/f8p2/1031	c102063/f1p2/4600	c101790/f2p0/4260	c103222/f1p0/4882	c105301/f1p2/4911	c6696/f1p0/1097	c16505/f3p0/1180	c4774/f1p0/571		c134482/f1p0/10911
c118604/f1p2/6551	c10112/f1p5/1427	c102066/f1p12/9165	c101803/f1p0/4777	c103229/f1p0/5262	c142144/f1p1/6081	c6699/f1p0/892	c16756/f2p0/1069	c77578/f1p0/572		c121629/f1p0/10792
c118772/f1p0/4602	c101128/f8p2/1522	c102071/f1p0/4777	c10181/f1p0/1284	c103235/f1p0/4628	c93092/f1p1/4621	c6780/f1p4/1093	c16761/f3p1/939	c13006/f1p0/574		c135012/f1p0/14750
c118846/f1p1/4474	c101133/f7p4/4776	c102088/f1p0/4204	c101814/f1p0/4759	c103239/f1p0/4827	c96212/f1p1/5011	c6824/f1p0/424	c17029/f1p2/631	c77301/f1p0/577		c106941/f1p0/11867
c119083/f1p7/5828	c101146/f8p4/4925	c102094/f1p1/4972	c101822/f2p1/4561	c103242/f1p2/5003	c136641/f1p0/13915	c6842/f1p0/783	c17340/f1p0/1101	c30159/f1p0/579		c125423/f1p0/10592
c119146/f1p0/5625	c101153/f6p11/4939	c102107/f1p3/4950	c101825/f2p2/4869	c103252/f1p1/4640	c102699/f2p1/4528	c6928/f1p0/1157	c17346/f1p0/522	c59645/f1p0/579		c150718/f1p0/13487
c119228/f1p0/6102	c101165/f5p8/4557	c102115/f1p1/4530	c101849/f2p1/4575	c103273/f1p0/4829	c111917/f1p0/4811	c7000/f1p0/682	c17565/f1p0/1350	c31149/f1p0/582		c103232/f1p0/13507
c119359/f1p0/4814	c101176/f5p8/5038	c102123/f1p0/9758	c101852/f2p3/4694	c103291/f1p0/5149	c127412/f1p0/5377	c7033/f1p0/620	c17658/f1p0/943	c14760/f1p0/584		c147854/f1p0/11427
c119657/f1p0/6160	c101180/f12p2/875	c102137/f1p0/4910	c101858/f2p0/4488	c10331/f1p0/1159	c142031/f1p0/6189	c7045/f1p0/1048	c17831/f1p2/620	c21748/f1p0/586		c109413/f1p0/10714
c119734/f1p0/6079	c10120/f1p0/744	c10214/f1p0/721	c101876/f2p0/4904	c103318/f1p0/4569	c124931/f1p0/4760	c7087/f1p0/974	c17986/f1p0/948	c57858/f1p0/586		c135604/f1p0/18250
c120028/f1p0/4661	c101202/f2p0/662	c102141/f1p0/4437	c101889/f1p0/4873	c103331/f1p0/4726	c104428/f1p0/4946	c7100/f1p1/607	c17993/f1p1/1226	c12189/f1p0/588		c137584/f1p0/12324
c120033/f1p2/7240	c101212/f4p3/4810	c102150/f1p1/4084	c10190/f1p0/1358	c103347/f1p0/8851	c123257/f1p0/4927	c7116/f1p0/435	c18039/f1p0/832	c27596/f1p0/588		c125716/f1p0/12219
c120063/f1p0/5356	c101219/f5p4/5093	c102154/f1p0/4645	c101900/f1p0/4702	c103363/f1p0/2820	c25650/f1p0/1847	c7189/f4p3/596	c18173/f1p0/1291	c45486/f1p0/588		c112576/f1p0/14916
c120088/f1p4/4312	c10122/f3p0/792	c102157/f1p2/4438	c10191/f2p1/880	c10337/f1p0/687	c106025/f1p0/4799	c7273/f3p0/1064	c18402/f1p0/659	c150489/f1p0/588		c136641/f1p0/13915
c120098/f1p0/4843	c101225/f5p3/4529	c102160/f1p0/6331	c101911/f3p1/4778	c103386/f1p1/1040	c126377/f1p0/6005	c7311/f1p0/714	c18517/f1p0/940	c68576/f1p0/592		c94984/f1p0/17976
c120310/f1p0/5564	c101226/f3p4/4767	c102162/f1p1/4926	c10194/f1p0/832	c103389/f1p0/4599	c91576/f1p0/4493	c7316/f1p0/801	c18629/f3p0/948	c22475/f1p0/595		c88487/f1p0/16387
c120381/f1p0/4760	c101232/f3p1/4727	c102165/f1p0/4705	c101941/f1p0/4709	c103410/f1p0/3950	c147054/f1p0/5815	c7325/f1p0/1097	c18733/f1p1/895	c7189/f4p3/596		c148620/f1p0/10567
c120542/f1p1/4812	c101235/f10p18/4883	c102169/f1p0/5039	c101947/f1p0/4860	c103427/f1p2/4240	c138083/f1p0/5841	c7372/f1p2/767	c18757/f1p0/541	c15737/f1p0/596		c140845/f1p0/13732
c120650/f1p0/7077	c101239/f1p3/4918	c102171/f1p0/5245	c101956/f1p3/4952	c103429/f1p0/4368	c123540/f1p0/6166	c7423/f1p1/1036	c18960/f1p0/932	c77603/f1p0/596		c122533/f1p0/12528
c120659/f1p2/6278	c101245/f5p10/4906	c102180/f1p0/4713	c101974/f4p2/4907	c103487/f1p0/4755	c64958/f1p0/1889	c7616/f1p1/1138	c19097/f1p0/1070	c34660/f1p0/597		c127510/f1p0/14678
c120988/f1p0/4530	c101249/f5p2/4953	c102183/f1p0/4340	c101977/f2p0/4554	c10350/f1p0/1482	c147849/f1p0/5619	c7667/f1p1/860	c19329/f1p2/798	c35672/f1p1/597		c134553/f1p0/21864
c12106/f1p0/1095	c101260/f3p4/5017	c102187/f1p0/4593	c10198/f1p0/2494	c10351/f1p0/1047	c108460/f1p2/4779	c7878/f2p1/661	c20044/f1p0/1296	c38299/f1p0/597		c149859/f1p0/13652
c121217/f1p0/5011	c101261/f5p15/4844	c102189/f1p0/4728	c10200/f1p0/1304	c103528/f1p0/4693	c108340/f1p1/4772	c7992/f1p0/971	c20079/f1p0/1425	c18979/f1p0/597		c119927/f1p0/11636
c121543/f1p2/4940	c101264/f3p5/4051	c102192/f1p0/5031	c102000/f2p0/4549	c103538/f1p0/5180	c91938/f1p0/6105	c8006/f1p0/1099	c20212/f1p1/687	c53756/f1p0/597		c146532/f1p3/12835
c121557/f1p0/6138	c101276/f3p2/4669	c102198/f1p0/4759	c102009/f2p0/4815	c103554/f1p0/4680	c132465/f1p0/7170	c8026/f1p1/535	c20304/f3p0/556	c28845/f1p2/598		c102246/f1p0/11810
c121687/f1p10/2318	c101287/f4p14/5013	c102202/f1p0/5037	c102013/f2p0/4915	c103568/f1p0/5543	c80987/f1p0/2453	c8134/f1p0/691	c20321/f1p0/1426	c3321/f1p1/598		c146408/f1p0/10873
c121694/f1p0/4863	c101293/f3p24/4813	c102203/f1p0/4897	c102026/f2p0/4774	c103577/f1p0/4938	c89173/f1p0/4639	c8253/f2p0/813	c21007/f1p1/773	c48789/f1p0/599		c136056/f1p0/10513
c121986/f1p0/6692	c101299/f4p5/4637	c102212/f1p0/4577	c102042/f1p0/4980	c103632/f1p0/4679	c108515/f1p1/5030	c8266/f1p0/453	c21166/f2p1/765	c18367/f1p0/599		c119476/f1p0/13850
c122139/f1p0/7977	c101301/f5p2/4741	c102214/f1p3/4934	c102053/f1p0/4815	c103637/f1p0/11597	c86726/f1p0/5111	c8345/f1p0/669	c21174/f1p0/951	c13366/f1p0/600		c89918/f1p0/10748
c122718/f1p5/6152	c101312/f5p5/4796	c102232/f1p0/4549	c102056/f1p1/4582	c103641/f1p0/4240	c109815/f1p1/4823	c8405/f1p0/517	c21183/f1p0/569	c24128/f1p0/602		c119838/f1p0/13751
c122724/f1p3/4814	c101323/f4p2/4877	c102239/f1p0/4366	c102059/f1p0/5181	c103724/f1p1/4988	c102434/f1p0/4596	c8463/f1p0/908	c21435/f1p1/1114	c64012/f1p0/602		c148281/f1p0/11931
c122812/f1p0/4915	c101334/f3p2/4792	c102252/f1p0/4319	c102060/f1p0/4133	c103770/f1p0/4867	c8165/f1p0/1530	c8532/f1p0/825	c21554/f1p0/1662	c13385/f1p0/604		c119270/f1p0/11090
c122987/f1p0/5853	c10134/f1p0/1882	c102260/f1p0/4587	c102061/f1p0/4889	c103803/f1p0/5256	c109760/f1p0/4499	c8625/f1p0/911	c21558/f1p0/1103	c31239/f1p0/605		c138349/f1p1/12243
c123534/f1p0/4913	c101340/f4p1/4828	c102264/f1p2/4826	c102067/f1p0/4985	c103814/f1p1/4700	c86560/f1p0/4218	c8692/f1p0/517	c21747/f1p0/808	c55100/f1p0/606		c120738/f1p0/12787
c123744/f1p1/4554	c101351/f3p5/4566	c102279/f1p0/4223	c10207/f1p0/1473	c103840/f1p0/4842	c110736/f1p0/4570	c8760/f1p0/710	c21759/f1p1/743	c42399/f1p0/607		c103578/f1p0/12439
c123822/f1p0/4824	c101353/f3p5/4768	c102285/f1p0/5019	c102070/f1p0/5044	c103845/f1p0/9246	c41960/f1p0/2175	c8861/f1p0/681	c22155/f1p1/752	c47430/f1p0/608		c149199/f1p0/11256
c123980/f1p0/6048	c101371/f1p2/4583	c102288/f1p0/4726	c102072/f1p0/4990	c103901/f1p0/4781	c138430/f1p0/5757	c8876/f1p0/1142	c22159/f1p0/550	c31326/f1p0/609		c134255/f1p0/12884
c124120/f1p1/5997	c101381/f3p5/4502	c102294/f1p0/4775	c102074/f1p0/4573	c103905/f1p1/4507	c138706/f1p1/5537	c8889/f1p0/715	c22217/f2p0/425	c24490/f1p0/610		c138682/f1p0/16752
c124131/f1p15/6324	c101383/f3p8/4832	c10230/f1p2/1315	c102075/f1p0/4492	c103909/f1p1/4680	c123473/f1p0/6001	c8975/f1p0/599	c22457/f1p0/905	c31105/f1p1/614		c140962/f1p0/12008
c124156/f1p0/4825	c101387/f3p1/4600	c102300/f1p1/4696	c102081/f1p0/4974	c103931/f1p0/11374	c109119/f1p0/4722	c8992/f5p0/1152	c22576/f1p0/1001	c40344/f1p0/615		c89151/f1p0/12639
c124325/f1p2/4916	c101389/f5p7/4803	c102308/f1p0/4885	c102083/f1p0/2183	c103948/f1p0/4949	c126619/f1p0/5007	c9014/f3p0/909	c22597/f1p0/1321	c74109/f1p0/615		c109270/f1p1/12687
c124453/f1p32/2817	c101396/f3p16/4637	c102314/f1p0/4588	c102085/f1p0/4657	c103952/f1p0/5618	c146606/f1p0/5610	c9055/f3p0/701	c22616/f1p2/1141	c55343/f1p0/617		c149350/f1p0/13383
c124526/f1p0/5090	c10140/f1p0/913	c102319/f1p0/4828	c102086/f1p0/6297	c103960/f1p0/4947	c134893/f1p0/5683	c9119/f1p1/721	c22778/f1p0/1032	c3902/f1p0/619		c95273/f1p0/10309
c124557/f1p12/5512	c101402/f5p6/4622	c102330/f1p0/4887	c102087/f1p0/4842	c104009/f1p0/4886	c58376/f1p0/1630	c9162/f1p0/727	c22783/f1p0/355	c2567/f2p0/620		c147297/f1p0/16968
c124762/f1p3/6791	c101423/f3p1/4876	c102339/f1p0/4548	c102090/f1p0/4914	c104062/f1p0/4377	c88717/f1p0/4630	c9206/f2p0/661	c22958/f1p0/567	c7033/f1p0/620		c151387/f1p0/16005
c124795/f1p3/4283	c101424/f3p2/4973	c102341/f1p1/1839	c102091/f1p0/4506	c104066/f1p0/4869	c126809/f1p0/5686	c9236/f1p0/409	c23129/f1p0/1004	c17831/f1p2/620		c126094/f1p0/14983
c125140/f1p0/6446	c101439/f5p2/4580	c102351/f1p1/4787	c102096/f1p0/4270	c104068/f1p0/5204	c95873/f1p0/4859	c9330/f1p0/877	c23338/f1p0/537	c36238/f1p0/620		c146594/f1p0/15187
c125243/f1p0/14791	c101441/f3p1/4823	c102353/f1p0/4907	c102098/f1p0/5379	c104069/f1p2/4288	c131952/f4p4/5656	c9353/f1p0/878	c23406/f2p1/1058	c15408/f1p0/621		c146289/f1p0/16355
c125254/f1p2/5488	c101452/f3p2/4681	c102357/f1p0/4526	c10210/f1p0/1043	c10408/f1p0/1404	c112688/f1p0/4954	c9377/f1p0/1098	c23790/f1p0/1266	c40117/f1p0/621		c150320/f1p0/10731
c125275/f1p0/4879	c101462/f2p0/4780	c102358/f1p0/4542	c102100/f1p0/4147	c104093/f1p0/4983	c97088/f1p0/5149	c9471/f1p0/628	c23853/f1p0/652	c12938/f1p2/622		c139013/f1p0/18179
c125775/f1p0/8022	c101469/f2p3/4691	c102376/f1p0/4378	c102103/f1p0/4320	c104106/f1p0/4765	c132961/f1p0/5499	c9511/f1p0/645	c23914/f3p0/1012	c32959/f1p0/624		c121283/f1p1/18449
c126197/f1p0/4709	c10147/f1p0/1253	c102381/f1p0/4740	c102106/f1p0/4808	c104168/f1p0/4410	c110675/f1p0/4606	c9541/f1p1/754	c24128/f1p0/602	c50203/f1p0/624		c122420/f1p1/10199
c126503/f1p1/6597	c101475/f2p10/5061	c102389/f1p0/4636	c102112/f1p0/5105	c104185/f1p0/5892	c93688/f1p0/4554	c9612/f1p0/814	c24190/f1p0/940	c2793/f1p0/625		c134317/f1p12/12631
c126595/f1p0/8579	c101477/f2p0/4781	c102392/f1p3/4875	c102117/f1p0/4676	c104229/f1p0/4990	c20381/f1p0/1569	c9613/f1p0/330	c24242/f1p0/1302	c47185/f1p0/627		c135313/f1p1/13818
c126607/f1p1/4727	c101481/f2p0/4846	c102393/f1p2/5081	c102119/f1p0/4744	c104232/f1p0/4830	c146872/f1p0/7007	c9624/f1p2/1225	c24278/f2p0/1305	c30410/f1p0/628		c135541/f1p0/10030
c126821/f1p0/5810	c101482/f2p1/4877	c102406/f1p0/4751	c102120/f1p0/3506	c104296/f1p0/4880	c102076/f1p0/4772	c9654/f1p0/932	c24370/f1p1/896	c33073/f1p0/629		c138934/f1p0/11398
c126924/f1p0/3101	c101483/f2p2/4812	c102410/f1p0/4585	c102124/f1p0/4738	c104317/f1p0/4730	c107861/f1p0/4947	c9684/f1p0/1148	c24418/f1p0/822	c38216/f1p0/629		c146138/f1p0/13952
c126977/f1p1/4787	c101484/f7p8/1349	c102417/f1p2/4763	c102128/f1p0/5277	c104327/f1p0/4631	c106725/f1p0/4660	c9689/f1p0/851	c24422/f1p1/945	c19304/f1p0/630		c111399/f1p0/16562
c127210/f1p2/7309	c101486/f2p2/4862	c102432/f1p1/4909	c102130/f1p0/4359	c104328/f1p0/4657	c119903/f1p0/4932	c9693/f1p0/678	c24450/f1p0/1383	c17029/f1p2/631		c137512/f1p0/13581
c127269/f1p0/7654	c101494/f2p1/4797	c102440/f1p1/4969	c102134/f1p0/5503	c104353/f1p0/4455	c102871/f2p0/4921	c9711/f1p1/1692	c24490/f1p0/610	c55328/f1p0/638		c148019/f1p0/17223
c127503/f1p0/5914	c101498/f2p0/5011	c102442/f1p0/4923	c102136/f1p0/4691	c104370/f1p0/4424	c72568/f4p0/2934	c9744/f1p0/553	c25441/f1p0/1552	c25821/f1p0/639		c140490/f1p0/14691
c127552/f1p3/5559	c101502/f2p0/4934	c102448/f2p0/4605	c102138/f1p0/4695	c104425/f1p0/5982	c74891/f1p0/2642	c9745/f1p1/705	c25475/f1p0/854	c16447/f2p0/642		c93374/f1p0/11116
c127646/f1p0/5053	c101505/f2p2/4878	c102449/f1p1/4377	c102139/f1p2/4623	c104428/f1p0/4946	c96065/f1p0/2730	c9775/f2p4/1080	c25821/f1p0/639	c33024/f1p1/643		c149443/f1p0/12412
c127839/f1p0/7332	c101513/f2p0/4903	c10245/f1p0/1235	c102140/f1p1/4865	c104435/f1p0/7020	c60784/f1p0/1595	c9842/f2p2/688	c26196/f1p0/771	c6801/f1p0/643		c147389/f1p0/10068
c127989/f1p0/4866	c101521/f2p2/4822	c102451/f1p1/4654	c102146/f1p0/4719	c104438/f1p0/4778	c97674/f1p0/5484	c9926/f1p0/781	c26718/f1p0/780	c44007/f1p0/649		c142210/f1p0/12113
c128346/f1p0/5786	c101538/f2p3/4479	c102454/f1p0/6911	c102151/f1p0/4835	c104440/f1p0/4633	c134567/f1p0/5406	c9975/f1p0/977	c26762/f1p0/723	c24963/f1p0/649		c102786/f1p0/11121
c130443/f35p43/4857	c101543/f3p2/5018	c102474/f1p0/4426	c102155/f1p0/5011	c104465/f1p0/5170	c94026/f1p0/3005	c10040/f1p1/931	c26817/f1p0/832	c54818/f1p0/651		c139936/f1p5/11417
c13089/f5p4/1553	c101544/f2p3/5083	c102476/f1p0/4676	c102158/f1p0/4720	c104467/f1p0/5423	c149843/f1p0/6890	c10056/f1p0/495	c26903/f1p0/524	c65318/f1p0/651		c149308/f1p0/10551
c131551/f3p4/5892	c101546/f2p1/4502	c102484/f1p0/4847	c102159/f1p0/11006	c104478/f1p0/4791	c89998/f2p0/4860	c10069/f1p0/990	c26952/f1p0/716	c23853/f1p0/652		c87653/f1p0/10606
c131654/f4p5/5972	c101547/f3p8/4997	c102487/f2p7/4881	c102166/f1p0/8884	c104488/f1p0/4849	c102469/f1p0/4555	c10171/f1p0/717	c27213/f1p0/785	c11015/f1p0/654		c133657/f1p0/10776
c131930/f2p0/5443	c101550/f3p4/4452	c102492/f1p0/4973	c102167/f1p1/4699	c104494/f1p0/4889	c109010/f1p0/4809	c10483/f1p1/541	c27300/f1p2/892	c19249/f1p0/655		c94727/f1p0/13470
c132160/f2p6/7510	c101551/f3p6/4880	c102501/f1p1/4300	c102168/f1p0/4607	c104497/f1p0/4818	c111050/f1p0/4747	c10514/f1p0/1298	c27354/f1p0/945	c18763/f1p0/656		c126341/f1p1/13314
c132278/f1p1/5816	c101555/f3p3/4969	c102502/f1p0/4537	c102172/f1p0/5104	c104575/f1p0/5009	c142229/f1p0/6911	c10515/f1p0/748	c27596/f1p0/588	c8825/f1p0/657		c109882/f1p0/12706
c132372/f1p0/6750	c101556/f2p5/5067	c102507/f1p1/4823	c102174/f1p0/4301	c104616/f1p0/4244	c107924/f1p0/4840	c10527/f1p0/1095	c27643/f1p0/1094	c4754/f1p0/658		c89248/f1p0/10544
c132401/f1p1/5275	c101559/f2p1/4861	c10252/f1p0/1290	c102175/f1p0/4864	c104637/f1p0/6032	c97872/f1p0/4723	c10569/f1p0/909	c27835/f1p0/750	c39304/f1p0/658		c140896/f1p3/11144
c132528/f2p4/7325	c101563/f2p0/4475	c10253/f1p0/528	c102177/f1p0/5271	c104648/f1p0/4359	c80820/f1p1/3075	c10635/f1p0/1240	c28217/f1p0/957	c18402/f1p0/659		c107977/f1p11/10241
c132575/f1p7/5896	c101565/f3p2/4776	c10254/f3p1/1057	c102181/f1p0/4213	c10465/f1p0/895	c141588/f1p1/6006	c10672/f1p0/970	c28249/f1p0/808	c27986/f1p0/659		c137953/f1p2/18509
c132604/f1p4/5909	c101570/f2p0/4907	c102546/f1p0/5049	c102182/f1p0/4272	c104660/f1p0/4804	c55581/f1p0/1758	c10728/f1p0/1149	c28457/f1p0/766	c15066/f7p1/660		c107917/f1p0/10460
c132640/f2p5/5622	c101572/f2p0/4277	c102549/f1p1/4699	c102184/f1p0/4413	c104679/f1p0/5669	c125427/f1p0/5592	c10749/f2p0/1274	c28845/f1p2/598	c33919/f2p0/662		c89158/f1p0/10310
c132656/f1p1/5594	c101574/f2p1/4746	c102557/f1p0/4577	c102185/f1p0/5646	c104689/f1p0/4452	c110027/f1p0/5016	c10775/f1p0/973	c29304/f4p1/716	c8491/f1p0/662		c127007/f1p0/10376
c132986/f1p3/6534	c101586/f5p3/4193	c102559/f1p0/4428	c102186/f1p0/4847	c104691/f1p2/4686	c98502/f1p0/2857	c10780/f1p0/746	c29334/f3p3/487	c42575/f1p0/665		c140913/f1p0/12320
c133136/f1p1/7244	c101588/f2p2/4590	c10257/f2p0/1221	c102188/f1p0/4170	c104729/f1p1/4998	c136082/f1p0/6654	c10851/f1p2/837	c29722/f2p1/811	c15312/f1p1/666		c150787/f1p0/10140
c133141/f1p2/5915	c101597/f2p1/4374	c102573/f1p0/4629	c10219/f1p0/1754	c10473/f1p0/1185	c123772/f1p0/8369	c10936/f2p0/1301	c29736/f2p1/958	c59097/f1p0/667		c150999/f1p0/19668
c133303/f1p0/5513	c101603/f3p0/4929	c102575/f1p0/4876	c102191/f1p0/5134	c104742/f1p0/8473	c109297/f1p3/4491	c10959/f1p1/699	c29762/f2p0/854	c32003/f1p0/668		c122026/f1p0/10187
c133392/f1p0/6399	c101614/f2p0/4565	c102584/f1p1/4584	c102194/f1p0/4875	c104755/f1p0/4673	c135626/f1p0/5958	c11107/f1p0/1269	c29962/f1p0/416	c8345/f1p0/669		c146496/f1p0/10572
c133559/f1p1/2281	c101626/f2p3/5075	c102586/f1p0/4906	c102200/f1p0/4791	c104766/f1p0/4445	c149826/f1p0/7710	c11191/f7p1/927	c30023/f1p0/710	c31196/f1p0/671		c134207/f1p0/12785
c133687/f1p0/5443	c101629/f2p6/4540	c102592/f1p2/4717	c102204/f1p0/4594	c104768/f1p0/4872	c110481/f1p0/4766	c11201/f2p0/1011	c30110/f1p0/674	c35884/f1p0/672		c90981/f1p0/16320
c133844/f1p0/5496	c101632/f2p0/5003	c102595/f1p2/4706	c102205/f1p0/5019	c104803/f1p0/5002	c107026/f1p0/5053	c11277/f1p0/1500	c30138/f1p0/699	c30110/f1p0/674		c139008/f1p0/11358
c134023/f1p1/6196	c101637/f2p3/4820	c102599/f1p0/4577	c102207/f1p0/4463	c10483/f1p1/541	c2612/f1p0/1599	c11343/f1p0/1111	c30159/f1p0/579	c34961/f1p0/675		c123129/f1p0/13971
c134172/f1p0/5923	c101641/f2p0/4714	c102600/f1p0/5062	c102209/f1p0/5622	c104855/f1p2/4521	c137641/f1p1/5886	c11347/f1p0/862	c30200/f1p1/1175	c66020/f1p0/676		c89952/f1p0/11179
c134371/f1p0/5652	c101644/f1p2/4703	c102610/f1p1/821	c10221/f1p0/1144	c104867/f1p0/4156	c123825/f1p0/4934	c11435/f1p0/1348	c30599/f1p0/759	c14033/f1p0/676		c125068/f1p0/12487
c134569/f1p4/6117	c101657/f2p1/4856	c102620/f1p0/4665	c102211/f1p0/5056	c104878/f1p1/4882	c128019/f1p0/4229	c11452/f1p0/1005	c30645/f1p0/507	c44850/f1p0/676		c149831/f1p0/12394
c134614/f2p0/5787	c101659/f3p0/4890	c102621/f1p0/4542	c102213/f1p0/5299	c104880/f1p0/3842	c121202/f1p0/5109	c11479/f1p0/1462	c30861/f1p0/1174	c31899/f1p0/677		c94352/f1p0/11114
c134671/f1p0/5779	c101664/f2p0/5105	c102626/f1p0/4950	c102215/f1p0/5117	c104885/f1p0/4723	c107750/f1p0/4858	c11517/f1p0/543	c30948/f1p0/706	c50242/f1p0/678		c95118/f1p0/14120
c134776/f1p3/5926	c101668/f2p0/4802	c102627/f1p1/4693	c102218/f1p0/5003	c104893/f1p0/6360	c106628/f1p0/4796	c11518/f2p1/952	c30959/f1p0/832	c64683/f1p0/678		c110660/f1p0/22868
c134977/f1p3/5508	c10167/f1p4/2061	c102635/f1p0/4570	c102222/f1p0/4992	c104906/f1p0/4886	c86843/f1p0/4782	c11573/f1p0/700	c31055/f1p1/728	c44781/f1p0/679		c93152/f1p0/12023
c135035/f1p5/5522	c101672/f2p2/4814	c102639/f1p0/4134	c102224/f1p0/5072	c104963/f1p0/4998	c127954/f1p0/5195	c11578/f1p0/911	c31149/f1p0/582	c35275/f1p1/683		c133682/f1p0/13499
c135238/f1p0/6424	c101673/f2p0/4754	c102644/f1p0/4617	c102225/f1p0/4483	c10499/f1p0/1791	c151043/f1p0/6217	c11608/f1p1/1324	c31170/f1p1/854	c36750/f1p4/686		c134996/f1p5/15561
c135323/f1p2/5403	c101689/f2p0/4959	c102649/f1p0/4419	c102230/f1p0/4255	c10500/f1p0/1243	c124298/f1p0/6435	c11626/f1p1/932	c31239/f1p0/605	c15248/f1p0/687		c119878/f1p0/11928
c135368/f1p0/6300	c101692/f2p7/4673	c102650/f1p0/5076	c102231/f1p1/4737	c105009/f1p0/3160	c64587/f1p0/1842	c11696/f1p0/587	c31326/f1p0/609	c20212/f1p1/687		c93337/f1p0/10357
c13541/f1p0/1081	c101693/f3p6/5053	c102654/f1p0/4524	c102233/f1p0/1260	c105044/f1p0/4398	c121567/f1p0/2526	c11704/f1p0/525	c31377/f1p0/877	c10337/f1p0/687		c120432/f1p0/10131
c135502/f1p0/5521	c101694/f2p1/4702	c102656/f1p0/4753	c102238/f1p0/4871	c105069/f1p0/4859	c91647/f1p1/5110	c11732/f1p0/1099	c31569/f1p0/952	c40370/f1p2/688		c123927/f1p0/14350
c135507/f2p2/5629	c1017/f3p0/1005	c102659/f1p0/4547	c102240/f1p0/4525	c105078/f1p0/5667	c26074/f1p0/1579	c11858/f1p0/879	c32028/f1p0/839	c50065/f1p0/689		c105846/f1p0/12348
c135673/f1p7/6386	c101700/f2p0/4961	c102661/f1p0/4843	c102243/f1p1/4697	c105083/f1p0/6625	c87414/f1p2/4991	c11891/f2p1/887	c32077/f1p1/783	c30210/f1p0/689		c140352/f1p1/23011
c135753/f1p7/5360	c101721/f2p1/4187	c102665/f1p1/4665	c102244/f1p0/9243	c105086/f1p0/4426	c104093/f1p0/4983	c12006/f1p0/828	c32095/f1p2/551	c21259/f1p0/690		c134545/f1p0/10481
c135864/f1p0/6447	c101728/f2p0/4660	c102675/f1p0/4716	c102246/f1p0/11810	c105094/f1p0/4511	c134781/f1p1/5817	c12025/f1p0/747	c32183/f3p0/764	c42648/f1p0/691		c148845/f1p0/15622
c135911/f1p0/5446	c101731/f2p2/4652	c102682/f1p0/4361	c102248/f1p2/4645	c105132/f1p0/4794	c5174/f1p0/1842	c12030/f1p2/1275	c32431/f1p1/1047	c151715/f1p0/693		c95416/f1p1/18201
c136001/f1p1/5719	c101735/f2p0/4684	c102687/f1p1/4898	c102251/f1p0/4795	c105137/f1p0/4759	c90833/f1p0/4910	c12060/f1p0/568	c32665/f1p0/1000	c45778/f1p1/694		c112427/f1p0/12800
c136016/f1p4/6440	c101737/f2p0/5054	c102696/f1p1/4749	c102254/f1p0/5299	c10514/f1p0/1298	c13636/f1p0/1714	c12189/f1p0/588	c32791/f1p1/777	c27144/f1p0/694		c123469/f1p0/11146
c136599/f1p0/5463	c101740/f2p4/4869	c102701/f1p1/4799	c102255/f1p1/5200	c10515/f1p0/748	c50915/f1p0/1531	c12207/f1p0/891	c32852/f1p0/699	c45541/f1p0/695		c98439/f1p0/11558
c13694/f1p0/1316	c101744/f2p1/4820	c102703/f1p1/4734	c102258/f1p1/4559	c105150/f1p0/4948	c86082/f2p0/4461	c12308/f1p0/790	c32959/f1p0/624	c2699/f1p0/696		c119915/f1p0/10051
c137016/f1p0/7340	c101745/f2p0/5008	c102705/f1p1/5062	c102261/f1p0/4345	c105166/f1p0/6788	c56984/f1p0/1526	c12395/f1p0/553	c33024/f1p1/643	c40060/f1p0/696		c117056/f1p0/15000
c137038/f1p2/5596	c101752/f2p34/4956	c102706/f1p0/4779	c102265/f1p0/4578	c105188/f1p0/4746	c132974/f1p0/6856	c12493/f3p4/1055	c33236/f1p0/404	c15918/f1p0/697		c122037/f1p0/14849
c13708/f1p0/1441	c101760/f2p0/4123	c102707/f1p1/4661	c102266/f1p0/4533	c105223/f1p0/5275	c35990/f1p0/1639	c12498/f4p0/1049	c33337/f1p0/1055	c7514/f1p0/698		c120458/f1p0/14549
c137148/f1p0/7015	c101764/f2p5/4154	c102711/f1p1/4773	c102269/f1p0/5023	c105232/f1p1/4855	c106164/f1p1/4728	c12544/f1p0/1640	c33804/f1p0/740	c30138/f1p0/699		c95346/f1p0/12982
c137234/f1p3/6317	c101770/f2p0/4598	c102713/f1p1/4533	c102272/f1p0/5299	c105234/f1p0/4567	c88946/f1p0/5389	c12722/f1p0/823	c33919/f2p0/662	c32852/f1p0/699		c13098/f1p0/11135
c137501/f1p0/6475	c101772/f2p1/4906	c102720/f2p1/4739	c102274/f1p0/4315	c105237/f1p0/4847	c142819/f2p1/6178	c12835/f1p0/1026	c33953/f1p2/1066	c37037/f1p0/699		c137505/f1p0/10052
c137789/f1p3/5829	c101777/f2p0/4631	c102721/f1p2/4955	c102275/f1p0/5068	c105248/f1p0/4557	c101636/f2p0/4664	c12880/f1p1/1044	c33965/f2p0/1254	c20103/f1p0/700		c146693/f1p1/11531
c137971/f1p0/6175	c101779/f2p0/4685	c102722/f1p2/4552	c102278/f1p0/5483	c105257/f1p0/17024	c140449/f1p0/5879	c12922/f1p0/1229	c34298/f1p0/1050	c24218/f1p0/701		c102327/f1p0/11716
c137998/f1p8/7440	c101782/f2p17/4724	c102724/f1p0/4702	c102282/f1p1/4751	c10527/f1p0/1095	c135892/f1p0/6691	c12929/f2p0/871	c34607/f1p0/879	c47539/f1p0/703		c106801/f1p0/16866
c138078/f1p1/5506	c101783/f2p1/4858	c102736/f1p0/8379	c102283/f1p0/4779	c105279/f1p0/4940	c95905/f1p0/5159	c12938/f1p2/622	c34660/f1p0/597	c69051/f1p0/704		c133995/f1p0/10500
c138142/f2p12/6478	c101787/f2p1/4728	c102737/f1p1/4976	c102284/f1p0/4857	c105290/f1p0/5226	c105150/f1p0/4948	c13006/f1p0/574	c34961/f1p0/675	c24910/f1p0/705		c87117/f1p0/10331
c13821/f1p0/1266	c101789/f3p3/4632	c102743/f1p1/4657	c102286/f1p1/4537	c105301/f1p2/4911	c134272/f1p0/5794	c13023/f1p0/850	c35015/f1p0/1203	c30948/f1p0/706		c124329/f1p0/10355
c138350/f1p2/6097	c10179/f5p0/1212	c102749/f1p0/4914	c102287/f1p0/4882	c105314/f1p0/1384	c148223/f1p1/6385	c13048/f1p0/529	c35031/f2p0/1335	c42674/f1p0/709		c117359/f1p0/12892
c138432/f1p0/17356	c101791/f2p2/4313	c102753/f1p1/4928	c10229/f1p0/1265	c105352/f1p2/4850	c107934/f1p1/5768	c13062/f4p3/701	c35275/f1p1/683	c30023/f1p0/710		c141745/f1p0/12220
c138494/f1p2/5809	c101813/f2p0/4756	c102754/f1p0/5048	c102291/f1p0/4584	c105385/f1p0/4746	c28234/f1p0/1444	c13077/f1p1/777	c35393/f2p1/498	c23167/f1p0/710		c151610/f1p0/13639
c138502/f1p0/5433	c101819/f2p0/4733	c102760/f1p1/4773	c102292/f1p1/4682	c105387/f1p0/4517	c105232/f1p1/4855	c13083/f4p0/534	c35508/f1p1/444	c39734/f1p0/714		c117138/f1p0/14249
c138782/f1p0/7523	c101824/f2p1/4852	c102774/f1p0/4751	c102297/f1p1/4202	c105411/f1p0/4749	c109234/f1p1/5397	c13097/f1p0/1112	c35624/f1p0/771	c34129/f1p0/715		c105391/f1p0/12028
c138814/f1p3/5689	c101830/f4p10/4458	c102779/f1p0/4957	c102302/f1p0/4943	c105415/f1p0/4939	c80350/f1p0/2635	c13102/f1p0/812	c35637/f1p4/895	c26952/f1p0/716		c118952/f1p2/10271
c138919/f1p2/6639	c101840/f2p0/4120	c102781/f1p1/4912	c102306/f1p0/4886	c105455/f1p0/5152	c106534/f1p0/4790	c13144/f1p0/1112	c35672/f1p1/597	c29304/f4p1/716		c121480/f1p0/12722
c139014/f1p0/9276	c101841/f2p4/4327	c102782/f1p2/4908	c102307/f1p0/4518	c105503/f1p0/4695	c147262/f1p0/5580	c13224/f2p0/1292	c35713/f1p1/828	c93988/f1p0/716		c151764/f1p0/15300
c139075/f1p0/5178	c101846/f2p10/4989	c102787/f1p1/4397	c102309/f1p0/4559	c105537/f1p0/4782	c133553/f1p0/5757	c13309/f1p0/455	c35828/f1p0/435	c10171/f1p0/717		c124002/f1p0/10672
c139282/f1p0/7230	c10185/f1p0/1198	c102788/f1p2/7134	c102312/f1p0/5006	c10555/f1p0/1399	c133227/f1p0/5628	c13365/f1p0/553	c36299/f1p1/1099	c9528/f1p0/718		c91934/f1p0/10109
c139284/f1p5/5930	c101851/f2p0/5117	c102790/f1p0/9335	c102316/f1p0/16588	c105557/f1p0/1805	c123704/f1p0/4734	c13425/f1p0/407	c36444/f1p0/1254	c46190/f1p0/718		c95180/f1p0/10281
c139682/f1p2/5758	c101854/f3p1/4924	c102792/f1p0/4364	c102318/f1p0/4221	c105563/f1p0/4213	c57031/f1p0/2078	c13435/f1p0/1166	c36750/f1p4/686	c49239/f1p0/720		c125340/f1p1/10462
c139705/f1p3/5986	c101859/f2p7/5013	c102795/f1p0/4687	c102322/f1p0/4276	c105589/f1p0/4659	c121297/f1p0/4712	c13488/f1p0/777	c36869/f1p0/830	c38339/f1p0/721		c110999/f1p0/10506
c139790/f1p0/6087	c101860/f2p3/4497	c102797/f1p2/4447	c102323/f1p0/4573	c105613/f1p0/5282	c117220/f1p0/4702	c13518/f2p0/1979	c36876/f1p0/1300	c50800/f1p0/721		c148085/f1p0/10437
c139865/f1p0/6069	c101862/f2p1/4925	c10280/f1p0/650	c102324/f1p0/4059	c105619/f1p0/5829	c31003/f1p0/1667	c13543/f1p0/745	c37001/f1p1/532	c36900/f1p0/722		c90462/f1p4/10276
c139897/f1p0/5530	c101872/f2p0/4530	c102806/f1p1/4953	c102325/f1p0/4348	c105620/f1p0/4536	c63461/f1p0/2048	c13590/f1p0/883	c37063/f1p2/782	c26762/f1p0/723		c91715/f1p0/10215
c140085/f1p1/5768	c101873/f2p1/4775	c102807/f1p0/4957	c102327/f1p0/11716	c105645/f1p1/4758	c126781/f1p1/4632	c13637/f1p0/778	c37526/f1p0/881	c40139/f1p0/724		c93971/f1p0/10038
c140099/f1p0/5429	c101877/f1p1/4953	c102808/f1p0/4602	c102328/f1p0/4960	c105651/f1p0/4688	c139499/f1p0/4612	c13808/f1p1/1192	c37537/f1p1/795	c14328/f1p0/725		c105643/f1p0/10052
c140237/f1p0/5991	c101881/f2p1/4710	c102811/f1p1/4602	c102329/f1p1/4443	c105669/f1p0/4893	c133626/f1p0/5797	c13817/f1p0/786	c37825/f1p1/1073	c9162/f1p0/727		c147371/f1p2/14408
c140270/f1p0/5398	c101888/f3p1/4885	c102817/f1p0/8993	c102331/f1p0/4614	c10569/f1p0/909	c135719/f1p0/5329	c13843/f1p0/851	c37928/f1p0/824	c46024/f1p0/727		c95894/f1p0/12145
c140543/f1p0/7200	c101890/f2p1/4593	c102818/f1p1/4444	c102334/f1p0/5358	c105704/f1p0/5034	c21809/f1p0/1534	c13893/f1p0/1061	c37964/f1p1/766	c31055/f1p1/728		c109535/f1p0/13129
c140650/f1p3/5821	c101892/f2p1/4846	c102824/f1p1/4303	c102336/f1p0/4682	c105715/f1p1/4908	c76353/f1p0/1683	c13913/f1p0/883	c38203/f1p0/465	c68876/f1p0/728		c135135/f1p0/13120
c140737/f1p0/7536	c101899/f2p1/4226	c10283/f5p1/1041	c102337/f1p0/4593	c105716/f1p1/4824	c125926/f1p0/6571	c13919/f1p0/804	c38299/f1p0/597	c6626/f1p0/728		c117879/f1p0/10784
c140751/f1p0/7088	c1019/f3p5/1882	c102833/f1p1/4688	c102338/f1p0/5001	c105732/f1p0/8257	c110741/f1p0/4466	c14049/f1p0/1124	c38912/f1p0/1218	c38647/f1p0/730		c125563/f1p0/13622
c140833/f1p0/5614	c101901/f2p2/4204	c102844/f1p1/4527	c102340/f1p0/4957	c105736/f1p0/4704	c93059/f1p0/4870	c14084/f1p0/1766	c38973/f1p0/352	c50929/f1p0/730		c92341/f1p0/10425
c140979/f1p1/5529	c101908/f3p2/4619	c102845/f1p1/4837	c102342/f1p0/4951	c105756/f1p0/3457	c87025/f1p0/4860	c14164/f1p0/1418	c39273/f1p0/980	c4374/f1p1/733		c106809/f1p0/14693
c141320/f2p6/8497	c101913/f2p0/4656	c102852/f1p0/4223	c102344/f1p0/6666	c105799/f1p0/4507	c127226/f1p0/4020	c14186/f1p0/1187	c39304/f1p0/658	c47525/f1p0/734		c108286/f1p0/13566
c141337/f1p0/5603	c101917/f4p8/4680	c102855/f1p0/5006	c102345/f1p0/4838	c10583/f1p0/1104	c90423/f1p0/6887	c14220/f1p2/1030	c39613/f2p1/1262	c49308/f1p0/734		c137311/f1p0/11457
c141481/f1p0/6403	c101918/f2p0/4694	c102863/f1p0/1220	c102346/f1p0/4707	c105845/f1p0/4783	c90678/f1p0/5502	c14322/f2p1/1223	c39695/f1p3/1083	c38360/f1p0/735		c139034/f1p0/13935
c141505/f1p4/6037	c101919/f2p0/4504	c102874/f1p1/4123	c102348/f1p0/7738	c105855/f1p0/4983	c107498/f1p0/4347	c14344/f2p0/839	c39775/f1p0/823	c33804/f1p0/740		c118689/f1p0/12984
c141650/f1p0/5700	c101923/f3p2/4737	c102880/f1p1/4314	c102349/f1p0/5176	c105867/f1p1/4267	c36823/f1p0/1646	c14402/f1p0/827	c39939/f1p0/775	c19320/f1p0/741		c120208/f1p1/11563
c141739/f2p0/5510	c101929/f2p1/5121	c102881/f1p1/5989	c10235/f1p0/1264	c105932/f1p0/5157	c123277/f1p0/6684	c14415/f2p0/1012	c40060/f1p0/696	c36709/f1p0/741		c90984/f1p0/10279
c141740/f1p2/7561	c101937/f2p1/4827	c10289/f1p0/1210	c102350/f1p0/4608	c105943/f1p0/4559	c35889/f1p1/1525	c14425/f1p0/1202	c40355/f1p1/751	c5257/f1p0/742		c118275/f1p0/15784
c141784/f1p6/6852	c101939/f2p6/4497	c102890/f1p0/4876	c102352/f1p0/4561	c105976/f1p0/4885	c12702/f1p0/2047	c14471/f1p0/527	c40370/f1p2/688	c12418/f1p0/742		c137891/f1p0/16505
c142122/f1p0/5484	c101942/f2p15/4607	c102894/f1p0/4858	c102359/f1p0/4790	c10599/f1p0/1390	c120641/f1p0/4701	c14479/f1p2/972	c41475/f3p0/1016	c21759/f1p1/743		c151245/f1p0/11606
c142785/f1p0/4912	c101945/f1p4/4870	c102899/f2p0/4953	c102362/f1p0/4432	c106001/f1p0/4918	c112333/f1p0/4265	c14521/f1p0/1219	c41785/f2p0/873	c31524/f1p1/745		c104769/f1p0/10042
c144392/f1p0/866	c101948/f4p2/4222	c102900/f1p1/4509	c102363/f1p0/4803	c106025/f1p0/4799	c105589/f1p0/4659	c14541/f1p0/865	c41845/f1p1/921	c10780/f1p0/746		c147575/f1p1/17822
c145672/f4p5/5955	c10195/f1p1/1468	c102902/f1p2/4888	c102366/f1p0/5153	c106029/f1p0/6413	c120244/f1p0/4652	c14546/f1p0/1184	c41966/f1p0/1366	c12025/f1p0/747		c125829/f1p7/12407
c145937/f2p1/5630	c101958/f2p1/4910	c102907/f1p0/4718	c102368/f1p0/4927	c106080/f1p0/5262	c91982/f1p0/4627	c14595/f3p0/822	c42023/f1p0/992	c10515/f1p0/748		c139695/f1p18/10907
c145949/f2p4/5652	c101962/f2p0/5095	c102928/f1p0/4941	c102369/f1p0/5493	c106098/f1p0/8336	c140445/f1p0/5750	c14677/f4p0/801	c42352/f1p0/1309	c46354/f1p0/749		c141823/f1p8/10640
c146070/f1p0/6297	c101964/f2p0/4607	c102929/f1p0/4684	c102370/f1p0/6764	c106121/f1p1/4529	c94506/f1p0/4585	c14734/f1p0/431	c42605/f1p4/1254	c7648/f1p0/749		c119132/f1p0/14836
c146257/f1p4/6148	c101966/f2p1/4477	c10293/f7p2/1040	c102374/f1p1/4812	c106127/f1p0/4582	c106127/f1p0/4582	c14863/f1p3/2023	c42648/f1p0/691	c50676/f1p0/749		c111298/f1p0/10999
c146266/f1p0/6192	c101971/f2p0/4976	c102938/f3p3/4954	c102375/f1p0/4761	c106135/f1p0/4848	c98589/f1p0/4579	c14927/f1p0/1144	c42674/f1p0/709	c79351/f1p0/749		c121390/f1p0/19309
c146516/f1p2/6298	c101979/f2p1/4799	c102944/f1p1/4884	c102377/f1p0/4409	c106149/f1p0/4385	c137123/f1p0/2660	c15066/f7p1/660	c42902/f1p0/1222	c27835/f1p0/750		c74726/f1p0/10764
c146554/f1p12/6016	c10199/f1p0/977	c102950/f1p0/4416	c102379/f1p0/4512	c106164/f1p1/4728	c64354/f1p0/1739	c15239/f2p0/1136	c43321/f1p0/917	c39589/f1p0/750		c146325/f1p0/10678
c146603/f1p0/6994	c101991/f2p2/4937	c102959/f1p0/4592	c102382/f1p0/4438	c106171/f1p0/4529	c154945/f1p0/5641	c15248/f1p0/687	c43433/f1p0/1023	c43721/f1p0/750		c148219/f1p0/10783
c146793/f1p1/6957	c101992/f2p3/4801	c102967/f1p0/4573	c102384/f1p0/4543	c106299/f1p1/4709	c147886/f1p0/6115	c15273/f1p0/430	c44007/f1p0/649	c40355/f1p1/751		c149462/f1p0/10608
c146826/f1p1/5654	c101993/f2p7/4886	c102978/f1p0/4376	c102385/f1p2/4625	c10635/f1p0/1240	c139619/f1p0/5838	c15312/f1p1/666	c44302/f1p1/468	c39203/f1p0/751		c150471/f1p0/11066
c147030/f1p1/7796	c101998/f3p2/4735	c102987/f1p1/4788	c102387/f1p6/4880	c106361/f1p0/5181	c104575/f1p0/5009	c15344/f1p0/668	c44319/f1p0/983	c22155/f1p1/752		c146645/f1p1/10939
c147093/f1p0/7073	c102004/f1p0/4501	c102989/f1p0/4681	c102388/f1p0/4775	c106370/f1p0/4908	c121469/f1p0/4472	c15376/f1p0/988	c44944/f1p0/1136	c56312/f1p0/752		c133110/f1p0/12803
c147178/f1p5/6534	c102008/f2p1/4800	c103012/f1p0/4693	c102391/f1p0/4516	c10640/f1p1/2485	c116902/f1p0/6255	c15484/f1p2/1171	c44999/f1p5/1297	c42495/f1p0/752		c136427/f1p0/13745
c147230/f1p1/6367	c10203/f1p0/647	c103016/f1p1/4914	c102397/f1p0/4668	c106403/f1p0/4547	c122155/f1p1/5100	c15590/f1p0/779	c45239/f1p0/879	c49953/f1p0/753		c147690/f1p0/11957
c147424/f1p0/1390	c102032/f2p4/4625	c103027/f1p0/4642	c102398/f1p0/5151	c106461/f1p0/4689	c92423/f1p0/4910	c15611/f1p0/962	c45364/f1p0/435	c27755/f1p0/755		c146374/f1p0/10249
c147454/f1p0/2764	c102034/f2p0/4722	c103031/f1p1/4876	c102400/f1p0/4798	c106466/f1p0/4749	c96688/f1p0/7115	c15686/f2p0/724	c45486/f1p0/588	c35173/f1p0/755		c48971/f1p0/12712
c148017/f1p3/13719	c102039/f2p1/4751	c103040/f1p0/4403	c102403/f1p0/4239	c106502/f1p0/5649	c122281/f1p0/4876	c15705/f1p3/1157	c45778/f1p1/694	c66674/f1p0/757		c93889/f1p0/11083
c148060/f1p0/2809	c10204/f3p8/1603	c103047/f1p1/5153	c102405/f1p0/4839	c10652/f1p0/770	c112901/f2p1/4854	c15737/f1p0/596	c45826/f1p0/926	c18162/f1p0/758		c147781/f1p0/10569
c148139/f1p0/5249	c102040/f2p1/4859	c103053/f1p0/4551	c102409/f1p0/4936	c106523/f1p0/1002	c104232/f1p0/4830	c15747/f1p0/766	c45873/f1p0/450	c30599/f1p0/759		c88439/f1p0/13243
c148635/f1p0/5808	c102041/f3p4/4629	c103054/f1p1/4736	c102411/f1p0/5343	c106534/f1p0/4790	c67392/f1p0/1733	c15822/f1p0/745	c46043/f1p0/841	c59188/f1p0/759		c137092/f1p0/10072
c148724/f1p2/5393	c102051/f2p0/4383	c103060/f1p2/4724	c102414/f1p0/4529	c106547/f1p0/3568	c94965/f1p0/4788	c15847/f1p4/1318	c46232/f1p0/1805	c2237/f10p1/760		c103931/f1p0/11374
c149167/f3p2/5537	c102058/f1p1/4886	c103061/f1p0/4744	c102415/f1p0/9040	c10655/f1p0/816	c73980/f1p0/3565	c16002/f3p1/839	c46338/f1p0/1126	c22581/f1p0/760		c96881/f1p0/10134
c149186/f1p1/6224	c10206/f1p1/1526	c103064/f1p3/5040	c10242/f1p0/1050	c106570/f1p0/4836	c92859/f1p0/4734	c16406/f2p0/595	c46354/f1p0/749	c31552/f1p0/760		c148868/f1p0/13191
c149195/f1p1/1892	c102065/f1p0/4355	c103065/f1p1/4942	c102422/f1p0/5208	c106611/f1p0/4085	c123103/f1p0/4678	c16431/f4p0/614	c46816/f1p0/828	c22013/f1p0/761		c136932/f1p0/10280
c14924/f5p2/636	c102068/f1p0/4828	c103068/f1p1/4477	c102424/f1p0/4386	c106612/f1p0/5640	c103164/f1p0/5151	c16443/f2p0/977	c47116/f1p0/559	c60789/f1p1/762		c138824/f1p0/10398
c149285/f1p0/5661	c102073/f1p0/4840	c103072/f1p0/4687	c102425/f1p0/4884	c106628/f1p0/4796	c150256/f1p0/6090	c16447/f2p0/642	c47430/f1p0/608	c49592/f1p0/762		c116913/f1p0/10066
c149334/f1p4/5806	c102077/f1p4/4546	c10308/f1p1/1287	c102430/f1p0/4568	c106692/f1p0/5095	c107320/f1p0/4568	c16505/f3p0/1180	c47735/f1p0/785	c7568/f1p0/763		c105545/f1p0/11780
c149629/f1p2/5884	c10208/f1p3/1534	c103093/f1p0/4334	c102431/f1p0/4806	c106703/f1p0/4484	c68211/f1p0/2923	c16534/f2p0/789	c47944/f1p1/516	c32183/f3p0/764		c69428/f1p0/10733
c149684/f1p0/7145	c102084/f1p1/4839	c103097/f1p0/4873	c102433/f1p0/4729	c10672/f1p0/970	c118513/f1p0/5602	c16647/f2p0/706	c48220/f1p1/542	c22496/f1p0/764		c138169/f1p0/15801
c149765/f1p0/6352	c102093/f1p0/4728	c103099/f1p0/4466	c102439/f1p0/4903	c106721/f1p0/4589	c149863/f1p1/6577	c16756/f2p0/1069	c48298/f1p0/963	c65471/f1p0/764		c140750/f1p0/15497
c149973/f1p7/6399	c1021/f11p0/1358	c103100/f1p0/4649	c10244/f1p0/1190	c106725/f1p0/4660	c140155/f1p0/6572	c16761/f3p1/939	c48789/f1p0/599	c21166/f2p1/765		c103254/f1p0/19434
c150042/f1p2/6510	c102108/f1p0/5149	c103102/f1p1/4790	c102441/f1p0/4983	c106728/f1p0/4540	c146153/f1p0/6056	c17029/f1p2/631	c48790/f1p0/780	c15747/f1p0/766		c92731/f1p0/12641
c150169/f1p7/6928	c102110/f1p3/4350	c103106/f1p0/4669	c102446/f1p0/6659	c106785/f1p2/4606	c141554/f1p0/6512	c17051/f5p1/1124	c48916/f1p0/799	c28457/f1p0/766		c118084/f1p0/17997
c150486/f1p0/6785	c102111/f1p0/4602	c103117/f1p0/4687	c102452/f1p0/4656	c106834/f1p1/5032	c88455/f1p0/4924	c17152/f1p0/694	c49097/f1p0/516	c37964/f1p1/766		c142238/f1p3/14608
c150560/f1p0/6386	c102116/f1p1/4312	c103120/f1p0/4364	c102455/f1p1/4858	c106838/f1p0/2885	c10408/f1p0/1404	c17157/f1p0/1466	c49239/f1p0/720	c40353/f1p0/767		c119142/f1p1/10360
c150706/f1p2/5690	c102118/f1p9/4842	c103127/f1p0/10405	c102457/f1p0/5111	c106851/f1p3/4885	c112110/f1p0/6104	c17162/f1p1/1153	c49600/f1p0/421	c44062/f1p1/767		c137840/f1p2/10101
c150716/f1p0/909	c102121/f1p1/4215	c103129/f1p1/4245	c10246/f1p2/954	c10687/f1p0/1029	c133708/f1p0/6462	c17313/f1p0/701	c49953/f1p0/753	c26196/f1p0/771		c151307/f1p0/13029
c150739/f1p5/6192	c102122/f2p5/4463	c103131/f1p0/4718	c102460/f1p0/5874	c106902/f1p0/4708	c111881/f1p1/4361	c17340/f1p0/1101	c50065/f1p0/689	c35624/f1p0/771		c126584/f1p0/12932
c150917/f1p0/5593	c102125/f6p11/4755	c103137/f1p0/4954	c102461/f1p0/4638	c106953/f1p0/4629	c88432/f1p0/5779	c17346/f1p0/522	c50078/f1p0/1075	c38657/f1p0/771		c125851/f1p0/10592
c150996/f1p5/5715	c102126/f1p0/5112	c103138/f2p0/4337	c102465/f1p0/4831	c106982/f2p0/4457	c45388/f1p0/1397	c17502/f2p0/879	c50203/f1p0/624	c21007/f1p1/773		c150301/f1p0/10069
c151058/f1p6/6397	c102129/f1p1/4590	c103140/f1p0/4794	c102466/f1p0/4838	c107003/f1p0/4335	c151415/f1p0/6537	c17506/f1p0/997	c50242/f1p0/678	c3813/f1p0/773		c138136/f1p0/10091
c151160/f1p0/7070	c102132/f2p6/4893	c103142/f1p0/4375	c102467/f1p0/5358	c107013/f1p0/4696	c125627/f1p0/4834	c17565/f1p0/1350	c50343/f1p0/1094	c39939/f1p0/775		c141097/f1p0/13579
c151262/f1p1/5512	c102135/f1p1/4525	c103148/f1p0/4837	c102468/f1p0/5445	c107017/f1p0/4006	c59573/f1p0/1993	c17658/f1p0/943	c50640/f1p0/1313	c25287/f1p0/775		c146183/f1p3/14429
c151293/f1p7/6335	c102143/f1p1/5007	c103151/f1p0/4688	c102470/f1p0/8482	c107026/f1p0/5053	c57637/f1p0/1454	c17729/f1p0/1229	c50668/f1p0/802	c28216/f1p0/775		c146406/f1p2/12116
c151414/f1p0/8288	c102144/f1p1/4955	c103159/f1p0/4321	c102475/f1p4/4825	c10707/f1p0/795	c64776/f1p0/1452	c17764/f2p1/669	c50695/f1p0/570	c47317/f1p0/776		c125456/f1p1/12805
c153264/f1p0/4591	c102145/f1p0/4629	c103162/f1p0/4504	c102477/f1p0/4520	c107085/f1p0/4737	c69483/f1p0/3146	c17767/f1p0/1000	c50809/f1p1/958	c13077/f1p1/777		c128367/f1p1/11509
c15360/f1p5/1344	c102152/f1p0/4480	c103166/f1p0/4612	c102479/f1p0/4589	c107155/f1p0/5174	c105503/f1p0/4695	c17819/f1p1/1486	c51029/f1p0/517	c13488/f1p0/777		c133003/f1p0/12838
c17470/f1p0/1208	c102153/f1p1/4528	c103167/f1p0/4764	c102485/f1p0/4422	c107166/f1p0/4432	c14820/f1p0/1390	c17831/f1p2/620	c51279/f1p1/445	c32791/f1p1/777		c137113/f1p8/10931
c17762/f1p0/742	c102156/f1p0/4515	c103170/f1p0/5019	c102489/f1p1/5229	c107186/f1p0/5465	c93898/f1p2/4666	c17835/f3p0/757	c51539/f1p0/549	c21609/f1p0/778		c121858/f1p0/13468
c19288/f1p0/999	c102161/f1p0/4721	c103179/f1p1/4497	c102490/f1p0/5005	c107189/f1p1/4126	c81190/f1p0/2852	c17890/f2p1/1092	c52316/f3p1/876	c27478/f1p0/778		c117983/f1p0/13580
c19429/f1p0/1852	c102163/f1p0/4039	c103190/f1p0/4704	c102493/f1p0/5031	c107206/f1p0/4891	c136234/f1p0/6129	c17904/f1p0/753	c53983/f1p0/794	c31815/f1p0/779		c146108/f1p0/21408
c19806/f1p0/575	c102176/f1p0/4642	c103195/f1p0/4619	c102495/f1p0/4581	c107233/f1p0/4775	c59296/f1p0/1586	c17965/f1p0/1104	c54340/f1p0/541	c57292/f1p0/779		c149035/f1p0/13005
c20505/f1p0/1163	c102179/f1p0/4926	c103202/f1p0/4814	c102497/f1p0/4858	c107249/f1p2/3994	c110758/f1p0/4050	c17986/f1p0/948	c54430/f1p1/1042	c26718/f1p0/780		c120125/f1p0/12012
c20770/f1p0/576	c102190/f1p0/4559	c103204/f1p0/4773	c102500/f1p1/4557	c107256/f1p0/1852	c133580/f1p0/5924	c17993/f1p1/1226	c54934/f1p0/1153	c48790/f1p0/780		c119297/f1p0/13606
c21054/f1p0/1129	c102193/f1p0/4759	c103231/f1p1/5591	c102503/f1p0/4736	c107260/f1p0/5107	c119783/f1p0/5918	c18039/f1p0/832	c55100/f1p0/606	c37063/f1p2/782		c136585/f1p0/12327
c21358/f1p0/949	c102197/f2p4/4577	c103233/f1p0/4078	c102504/f1p0/4789	c10728/f1p0/1149	c78743/f1p1/1546	c18054/f1p1/468	c55328/f1p0/638	c6610/f1p0/782		c103532/f1p0/10176
c21387/f1p0/1270	c10220/f1p0/752	c103237/f1p0/4547	c10251/f1p0/1247	c107289/f1p0/15312	c51349/f1p0/7036	c18060/f3p1/1081	c55343/f1p0/617	c32077/f1p1/783		c134089/f1p1/13117
c21431/f1p5/1416	c102208/f1p1/4839	c103238/f1p1/4689	c102510/f1p0/4212	c10730/f1p0/566	c98636/f1p0/4431	c18101/f1p0/534	c55358/f1p0/1023	c27213/f1p0/785		c102657/f1p0/10118
c21466/f1p4/1713	c102217/f1p2/4568	c103241/f1p0/5120	c102511/f1p0/5161	c107320/f1p0/4568	c79675/f1p0/1474	c18118/f2p0/627	c55466/f1p0/839	c47735/f1p0/785		c132948/f1p0/11609
c21479/f1p0/1019	c10222/f1p2/1933	c103246/f2p0/4959	c102512/f1p0/4251	c107363/f1p0/4759	c119882/f1p0/5810	c18141/f2p1/1637	c55690/f1p0/1420	c3356/f1p0/785		c103127/f1p0/10405
c21532/f3p2/1994	c102223/f1p0/4655	c103250/f1p0/4741	c102514/f1p1/4869	c107400/f1p0/5488	c118760/f1p0/6239	c18173/f1p0/1291	c55846/f2p0/1091	c51299/f1p0/785		c93704/f1p0/12497
c21712/f1p0/1362	c102226/f1p0/4658	c103251/f1p1/4862	c102515/f1p0/4733	c107423/f1p0/4826	c127846/f1p0/5161	c18208/f2p1/749	c56215/f1p0/1308	c13817/f1p0/786		c132621/f1p0/11656
c21850/f1p0/757	c102227/f1p0/4854	c103264/f4p4/4877	c102517/f1p0/4841	c107438/f1p0/4749	c123996/f1p0/5074	c18361/f1p0/394	c56312/f1p0/752	c2662/f2p1/788		c147910/f1p88/12519
c22781/f1p0/834	c102229/f1p1/5297	c103270/f1p0/4518	c102518/f1p0/4766	c107440/f1p0/5963	c117910/f1p0/4964	c18374/f1p0/1827	c56417/f1p0/547	c3082/f7p1/788		c148439/f1p0/10951
c23124/f1p0/1168	c102234/f1p3/4789	c103272/f1p1/4975	c102522/f1p0/2506	c107463/f1p0/4821	c115173/f7p1/4958	c18388/f1p2/601	c56651/f1p0/1181	c45671/f1p0/790		c90287/f1p0/18819
c23249/f2p0/1675	c10224/f1p1/1537	c103275/f1p0/4571	c102524/f1p0/4832	c10749/f2p0/1274	c88303/f1p0/4951	c18402/f1p0/659	c56931/f1p3/1256	c46824/f1p0/790		c126976/f1p1/10840
c23505/f1p0/1288	c102241/f1p2/4294	c103277/f1p1/4868	c102526/f1p0/4846	c107498/f1p0/4347	c121625/f1p0/4930	c18431/f2p0/1048	c57792/f1p0/994	c53983/f1p0/794		c136527/f1p0/11499
c2354/f14p4/1492	c102249/f1p0/4747	c103299/f1p2/4602	c102527/f1p0/4983	c107505/f1p1/4704	c93672/f2p0/4925	c18446/f1p0/731	c58413/f1p0/847	c80942/f1p0/794		c138118/f1p0/10405
c23607/f1p0/2199	c102250/f1p1/5171	c103302/f1p1/4545	c102528/f1p0/4706	c107530/f1p0/7850	c122124/f1p0/4912	c18453/f1p3/893	c58820/f1p1/855	c37537/f1p1/795		c139593/f1p0/20606
c24197/f2p2/1386	c102253/f1p0/4886	c103303/f1p0/4614	c102534/f1p0/4595	c107566/f1p0/4068	c122480/f1p0/6173	c18517/f1p0/940	c59076/f1p0/950	c28121/f1p0/797		c141999/f1p0/19242
c24861/f1p0/422	c102259/f1p2/4881	c103313/f1p0/6392	c102538/f1p1/4795	c107588/f1p0/4841	c108245/f1p0/4897	c18629/f3p0/948	c59108/f1p0/976	c19329/f1p2/798		c147979/f1p0/13411
c25130/f1p0/1164	c102267/f1p0/4627	c103316/f1p0/4265	c102542/f1p0/4707	c107627/f2p15/5008	c139655/f1p0/6182	c18724/f1p0/625	c59159/f1p0/1228	c47462/f1p0/798		c124547/f1p0/10366
c25493/f1p0/757	c102277/f1p0/4684	c103320/f1p1/4720	c102543/f1p0/8383	c107634/f1p1/4398	c94984/f1p0/17976	c18733/f1p1/895	c59188/f1p0/759	c60733/f1p0/798		c93864/f1p0/15938
c25808/f1p0/1480	c10228/f2p0/1473	c103324/f1p0/4344	c102544/f1p0/4829	c107639/f1p1/5179	c92937/f1p0/5278	c18757/f1p0/541	c59645/f1p0/579	c48916/f1p0/799		c107246/f1p0/12005
c26520/f1p2/1009	c102290/f1p0/4840	c103326/f1p0/4709	c102545/f1p0/4361	c107670/f1p0/13636	c75330/f1p0/2837	c18868/f1p0/660	c59809/f1p1/847	c33660/f1p0/799		c112299/f1p0/10067
c26836/f1p0/1048	c102295/f1p1/4557	c103330/f1p2/4799	c102552/f1p0/4699	c107673/f1p0/3675	c96785/f7p6/4860	c18954/f2p2/1365	c60084/f1p0/906	c66275/f1p0/799		c126252/f1p0/17082
c27389/f1p0/1140	c102296/f2p0/4134	c103336/f1p1/5059	c102554/f1p0/4599	c107690/f1p0/4995	c110660/f1p0/22868	c18960/f1p0/932	c60088/f1p0/535	c14663/f1p0/801		c108416/f1p0/10380
c28691/f3p0/510	c102301/f1p1/4674	c103338/f1p0/4851	c102555/f1p0/4862	c107743/f1p0/4233	c107927/f1p0/4841	c19017/f1p0/806	c60326/f1p1/965	c17498/f1p0/801		c133784/f1p0/10258
c2891/f1p0/820	c10231/f1p1/1538	c103339/f1p0/4910	c102558/f1p1/4901	c10775/f1p0/973	c85553/f5p0/4841	c19078/f1p0/1674	c60468/f1p0/839	c50668/f1p0/802		c95627/f1p23/11144
c31192/f1p1/1310	c102320/f1p0/4781	c103340/f1p0/4398	c102561/f1p0/4722	c107750/f1p0/4858	c111362/f1p0/9798	c19097/f1p0/1070	c60649/f1p0/981	c42109/f1p0/803		c105022/f1p0/14013
c32241/f1p0/1195	c102321/f1p7/4504	c103346/f1p1/4309	c102563/f1p0/4553	c10780/f1p0/746	c125633/f1p0/4830	c19103/f1p0/869	c60789/f1p1/762	c13919/f1p0/804		c86657/f1p0/12903
c32381/f1p0/869	c102333/f1p2/4700	c103352/f1p0/4241	c102564/f1p0/5115	c107802/f1p0/8153	c149854/f1p0/5903	c19329/f1p2/798	c63645/f1p0/1090	c26946/f1p0/806		c118457/f1p29/11971
c32428/f1p0/1263	c10234/f1p0/1196	c103353/f1p0/4783	c102565/f1p0/4788	c107805/f1p0/4876	c101447/f4p6/4796	c19513/f1p0/594	c63839/f1p0/1825	c21747/f1p0/808		c135026/f1p0/16883
c32469/f3p2/1470	c102354/f1p1/4610	c103355/f1p0/4886	c102566/f1p0/4858	c10782/f1p0/1458	c90386/f4p3/4785	c19550/f1p0/1105	c64683/f1p0/678	c28249/f1p0/808		c117115/f1p7/10634
c32543/f1p0/974	c102364/f1p0/4781	c103356/f1p0/5233	c102568/f1p0/5406	c107835/f1p0/5701	c145637/f9p34/5578	c19681/f1p0/688	c64770/f1p0/1272	c8195/f1p0/808		c96020/f1p0/10738
c32632/f1p0/839	c102367/f1p0/4913	c103362/f1p0/4864	c102569/f1p0/4620	c107845/f1p0/4402	c98468/f1p2/4176	c19686/f1p4/1331	c64989/f1p1/1602	c80111/f1p0/808		c105709/f1p0/14562
c32777/f1p0/1531	c102372/f1p2/4216	c103370/f1p0/4292	c102571/f1p0/4784	c107861/f1p0/4947	c126443/f1p0/5611	c19736/f1p0/572	c65003/f1p0/2235	c55759/f1p0/810		c95762/f1p14/10158
c32990/f1p0/3094	c102378/f1p3/4676	c103371/f1p1/4883	c102572/f1p0/4461	c107874/f1p0/3936	c147768/f1p0/7942	c19793/f1p0/790	c66020/f1p0/676	c29722/f2p1/811		c105574/f1p0/12489
c3308/f3p3/1892	c10238/f1p2/1587	c103374/f1p4/4609	c102574/f1p0/4542	c107921/f1p0/5080	c109515/f1p2/4757	c19904/f1p0/1237	c67026/f2p0/1758	c59868/f1p0/811		c116901/f1p0/10828
c33851/f1p1/1421	c102380/f1p0/4411	c103376/f1p0/4703	c102576/f1p0/4731	c107924/f1p0/4840	c49937/f1p0/1849	c20018/f1p1/666	c67034/f1p1/1052	c79970/f1p0/811		c136308/f1p0/10554
c33963/f1p0/2012	c102383/f1p0/4510	c10338/f4p2/840	c102578/f1p0/4882	c107925/f1p0/4735	c105932/f1p0/5157	c20044/f1p0/1296	c67151/f1p0/950	c19490/f1p0/813		c138478/f1p0/12296
c34529/f1p0/576	c102386/f1p2/4597	c103391/f1p0/4292	c10258/f7p0/795	c107927/f1p0/4841	c123701/f1p4/4735	c20079/f1p0/1425	c67881/f1p2/1826	c9612/f1p0/814		c140369/f1p0/10951
c34560/f1p0/1278	c102390/f1p0/4486	c103393/f1p1/4622	c102580/f1p0/4154	c107928/f1p0/1721	c151640/f1p0/5734	c20133/f1p1/979	c68226/f1p0/533	c29886/f1p0/818		c146855/f1p0/14700
c34817/f1p0/662	c102394/f1p1/4358	c103402/f1p0/4809	c102581/f1p0/4731	c107934/f1p1/5768	c141678/f1p0/5367	c20175/f1p0/959	c68376/f1p0/1224	c4866/f7p0/819		c116959/f1p0/12038
c34970/f1p0/1028	c102395/f1p0/4211	c103405/f1p1/4854	c102583/f1p0/4770	c108036/f1p1/3763	c103909/f1p1/4680	c20200/f1p0/875	c68876/f1p0/728	c18371/f1p0/819		c135669/f1p0/12360
c35506/f1p0/581	c102396/f1p0/4635	c103414/f1p0/4631	c102589/f1p0/4755	c108073/f1p0/12619	c117579/f1p0/6198	c20212/f1p1/687	c69030/f1p0/535	c14595/f3p0/822		c148772/f1p0/18081
c35684/f1p0/588	c102399/f1p1/4333	c103415/f1p0/4882	c102591/f1p1/4604	c108078/f1p0/2155	c95110/f1p0/4655	c20274/f1p0/481	c69585/f1p0/929	c24418/f1p0/822		c128477/f1p0/10090
c36063/f1p0/994	c10240/f1p0/1384	c103418/f2p0/4920	c102593/f1p0/4579	c108079/f1p0/5526	c95342/f1p1/4649	c20279/f2p1/1074	c75494/f1p0/445	c39775/f1p0/823		c137669/f1p1/10169
c36237/f1p0/1412	c102401/f1p2/4663	c103424/f2p0/4873	c102596/f1p0/4320	c108080/f1p0/5070	c97046/f1p0/4648	c20304/f3p0/556	c75995/f1p0/446	c37928/f1p0/824		c138308/f1p0/10290
c36336/f1p0/2058	c102404/f1p0/4805	c103428/f1p4/4648	c10260/f1p0/1452	c108095/f1p0/5249	c98413/f1p0/4643	c20321/f1p0/1426	c77313/f1p0/2638	c8532/f1p0/825		c141480/f1p0/10359
c36452/f1p0/1524	c10241/f1p1/1775	c103441/f1p3/4598	c102601/f1p0/4643	c108126/f1p1/4331	c94732/f1p0/4642	c20333/f2p0/1773	c77578/f1p0/572	c59840/f1p0/826		c146139/f1p0/13043
c36522/f1p0/1377	c102413/f2p0/4820	c103450/f2p1/4818	c102602/f1p0/4889	c108202/f1p1/4704	c88932/f1p0/4046	c20380/f1p0/743	c78470/f1p0/520	c14402/f1p0/827		c146676/f1p1/15647
c3667/f1p2/1539	c102423/f1p1/4343	c103452/f1p0/5102	c102603/f1p0/4819	c108219/f1p0/7028	c9787/f1p1/1798	c20419/f1p0/831	c79438/f1p0/1521	c35713/f1p1/828		c122778/f1p0/13644
c36712/f1p0/1505	c102427/f1p1/4179	c103455/f1p0/4618	c102605/f1p0/4134	c108224/f1p0/7752	c48818/f1p0/2021	c20659/f1p0/1104	c80220/f1p2/2890	c46816/f1p0/828		c133038/f1p0/10352
c36745/f1p2/1598	c102429/f1p0/4609	c103456/f1p2/4741	c102607/f1p0/4588	c108239/f1p0/5515	c106785/f1p2/4606	c20713/f1p0/756	c80942/f1p0/794	c27878/f1p0/828		c149456/f1p0/13618
c36786/f1p0/704	c102437/f1p1/4657	c103478/f1p0/5029	c102608/f1p0/4663	c108245/f1p0/4897	c91052/f1p0/5460	c20767/f1p3/649	c82035/f1p0/848	c33451/f1p0/829		c120582/f1p0/10106
c36868/f1p0/796	c102438/f1p0/4832	c103481/f1p0/4888	c102609/f1p0/4864	c108250/f1p0/6621	c111390/f1p0/4583	c20779/f1p1/682	c82287/f1p3/1375	c36869/f1p0/830		c123352/f1p0/11727
c37257/f1p0/1015	c102444/f1p0/4794	c103482/f1p1/5769	c102611/f1p1/4529	c108267/f1p0/4641	c50126/f1p0/8436	c20892/f1p2/1685	c90570/f1p0/1177	c80013/f1p0/831		c109800/f1p0/10537
c3807/f2p0/753	c102445/f1p6/4654	c103490/f2p0/4686	c102612/f1p0/4987	c108278/f1p0/12958	c134207/f1p0/12785	c20976/f1p0/854	c91442/f1p5/2078	c18039/f1p0/832		c140965/f1p0/13742
c38161/f1p0/611	c102447/f1p0/4560	c103503/f1p3/4661	c102613/f1p1/4866	c108298/f1p0/14090	c133421/f1p0/6003	c21007/f1p1/773	c93988/f1p0/716	c26817/f1p0/832		c116915/f1p0/13383
c38207/f1p0/1211	c102450/f1p1/4827	c103504/f1p0/4780	c102615/f1p0/4910	c108310/f1p0/6430	c93049/f1p0/4547	c21042/f4p2/1078	c95507/f1p0/1020	c30959/f1p0/832		c117950/f1p0/11704
c38653/f1p0/1480	c102459/f1p3/4375	c103539/f1p1/4548	c102616/f1p0/4818	c108313/f1p0/6005	c8529/f1p0/1514	c21065/f1p0/1031	c96070/f1p1/5008	c23099/f1p0/835		c147146/f1p0/11992
c38949/f1p0/1515	c102463/f1p2/4930	c103540/f1p0/4853	c102617/f1p0/4800	c108340/f1p1/4772	c88064/f1p0/4539	c21080/f2p0/749	c117296/f1p0/2028	c25649/f1p0/835		c103557/f1p0/17121
c39168/f1p0/806	c102464/f1p0/4145	c103547/f1p1/5524	c102618/f1p0/4570	c108372/f1p0/4766	c64674/f1p0/1868	c21166/f2p1/765	c119750/f3p3/5808	c27004/f1p0/835		c121696/f1p0/10091
c39366/f1p0/649	c102471/f1p0/4740	c103552/f1p1/4531	c102619/f1p0/5210	c108424/f1p0/17354	c108471/f1p0/4530	c21173/f1p1/991	c139616/f1p3/5864	c10851/f1p2/837		c87467/f1p0/19635
c3943/f1p0/1313	c102472/f1p2/4702	c103555/f1p0/5174	c102622/f1p0/5043	c108454/f1p0/7632	c106121/f1p1/4529	c21174/f1p0/951	c147930/f1p0/2412	c35246/f1p0/837		c120049/f1p0/14009
c39472/f1p0/1880	c10248/f6p0/1524	c103563/f1p0/4676	c102624/f1p1/4866	c108460/f1p2/4779	c148540/f1p0/6707	c21182/f2p7/780	c149943/f1p1/6200	c37138/f1p0/837		c135377/f1p0/12529
c39691/f1p0/1377	c102480/f1p4/4725	c103572/f1p0/5011	c102628/f1p0/5150	c108471/f1p0/4530	c101341/f4p0/5029	c21183/f1p0/569	c151715/f1p0/693	c53564/f1p0/837		c138816/f1p0/12757
c40277/f1p0/1034	c102481/f1p2/4890	c103591/f1p1/4746	c102629/f1p0/5338	c108476/f1p0/3365	c87380/f3p1/5007	c21207/f1p0/1305	c2503/f1p0/1165	c14344/f2p0/839		c149475/f1p0/13993
c41840/f2p1/642	c102483/f1p0/4640	c103601/f1p1/4810	c102631/f1p0/4935	c108507/f1p0/12904	c123663/f1p0/5659	c21208/f1p0/1418	c2600/f1p0/1512	c16002/f3p1/839		c135297/f1p1/16134
c41988/f1p0/1353	c102486/f1p4/4973	c103604/f1p0/5011	c102632/f1p0/4590	c10851/f1p2/837	c91046/f1p0/6225	c21335/f1p1/955	c2697/f1p0/1153	c32028/f1p0/839		c142081/f1p0/12230
c42572/f1p0/790	c102494/f1p0/4161	c10361/f1p0/712	c102637/f1p0/4414	c108515/f1p1/5030	c142239/f1p0/6471	c21435/f1p1/1114	c2793/f1p0/625	c55466/f1p0/839		c92399/f1p1/16975
c4303/f1p0/1430	c102499/f1p1/4934	c103612/f1p0/4688	c102640/f1p0/5328	c108530/f1p0/19230	c102647/f1p0/4502	c21464/f1p0/788	c3048/f1p0/1014	c60468/f1p0/839		c96805/f1p0/20918
c4376/f1p0/605	c10250/f1p2/1482	c103617/f1p0/4608	c102641/f3p0/4933	c108532/f1p0/4565	c120480/f1p0/4497	c21489/f1p0/748	c3155/f1p0/1002	c6159/f1p0/839		c89357/f1p1/10568
c4399/f1p0/1206	c102505/f1p0/4852	c103623/f1p1/4772	c102642/f1p0/4562	c108534/f1p0/3951	c102054/f1p0/5049	c21494/f1p1/662	c3197/f1p0/1211	c7003/f1p0/840		c91881/f1p0/14868
c44434/f1p1/1548	c102519/f1p3/4574	c103626/f1p1/4629	c102643/f1p0/4746	c108548/f1p0/4974	c92818/f1p2/4467	c21499/f1p0/679	c3321/f1p1/598	c79643/f1p0/840		c112550/f1p0/11654
c44581/f1p0/1686	c102520/f1p0/4752	c103627/f1p0/4814	c102646/f1p0/4355	c108554/f1p0/4818	c127567/f1p0/5146	c21554/f1p0/1662	c3356/f1p0/785	c46043/f1p0/841		c125526/f1p1/10600
c4518/f1p0/1386	c102523/f1p1/4996	c103628/f1p2/4594	c102648/f1p0/4679	c108564/f1p0/4882	c104689/f1p0/4452	c21558/f1p0/1103	c3394/f1p0/945	c53505/f1p0/844		c98366/f1p0/12242
c45558/f1p0/1615	c102525/f1p3/4851	c10364/f1p1/1640	c102651/f1p0/4555	c108585/f1p0/7214	c29870/f1p0/1416	c21595/f2p0/838	c3395/f1p0/1226	c64928/f1p0/845		c118828/f1p0/12742
c46059/f1p1/1093	c102529/f1p0/4950	c103647/f1p0/4787	c102652/f1p0/4652	c108611/f1p0/1847	c120553/f1p0/5269	c21647/f1p0/1127	c3446/f1p0/1387	c67647/f1p0/846		c105299/f1p0/18222
c4635/f1p0/1189	c102530/f1p0/4828	c103649/f1p0/4939	c102657/f1p0/10118	c108662/f1p0/5540	c19755/f1p0/2068	c21655/f1p0/932	c3457/f1p0/1995	c58413/f1p0/847		c104212/f1p0/16636
c46403/f1p2/1138	c102537/f1p0/4499	c103650/f1p0/4686	c102660/f1p0/4753	c108715/f1p0/4343	c103076/f1p0/7088	c21747/f1p0/808	c3639/f1p0/1344	c59809/f1p1/847		c111288/f1p2/14275
c46567/f1p3/1980	c102540/f1p0/4651	c103656/f2p0/4882	c102662/f1p0/4623	c108758/f1p0/5319	c111081/f1p0/5418	c21759/f1p1/743	c3681/f1p0/1186	c32923/f1p0/847		c102915/f1p0/12312
c47288/f1p0/746	c102553/f1p1/4439	c103668/f1p0/4703	c102663/f1p0/5213	c108841/f1p0/6169	c103347/f1p0/8851	c21810/f1p0/732	c3813/f1p0/773	c82035/f1p0/848		c121091/f1p0/10750
c47713/f1p0/858	c102556/f1p0/4676	c103669/f1p0/4732	c102667/f1p0/4546	c108876/f1p0/5137	c135135/f1p0/13120	c22001/f1p0/1104	c3836/f1p0/1014	c13023/f1p0/850		c107022/f1p0/13695
c47835/f1p1/1480	c10256/f5p4/2127	c103672/f1p1/4677	c102668/f1p0/4643	c108891/f1p0/3005	c107400/f1p0/5488	c22006/f1p0/636	c3899/f1p0/7620	c76664/f1p0/851		c90459/f1p2/13452
c48596/f1p0/1592	c102560/f1p2/4787	c103695/f1p1/4397	c102670/f1p0/4113	c108909/f1p0/6003	c147342/f1p0/6039	c22128/f5p2/1161	c4142/f1p0/1343	c37491/f1p0/852		c96603/f1p0/13121
c50231/f1p0/858	c102582/f1p0/4759	c103700/f1p0/4992	c102671/f1p0/4687	c108944/f1p0/4177	c79848/f1p0/2787	c22155/f1p1/752	c4193/f1p0/1142	c25475/f1p0/854		c111373/f1p0/10659
c53850/f1p0/1631	c102585/f1p2/4755	c103712/f1p0/4727	c102672/f1p0/4772	c10898/f4p2/1117	c123207/f1p0/5555	c22159/f1p0/550	c4561/f1p0/1936	c29762/f2p0/854		c109249/f1p0/11575
c53949/f1p0/2041	c102587/f1p5/4961	c103713/f1p0/4780	c102674/f1p0/4451	c109010/f1p0/4809	c28556/f1p0/3042	c22217/f2p0/425	c4573/f1p0/458	c31170/f1p1/854		c122283/f1p0/13142
c5396/f1p2/1697	c102588/f1p0/4691	c103718/f1p0/4824	c102679/f1p1/4785	c109057/f1p0/12036	c108715/f1p0/4343	c22315/f1p1/1354	c4605/f1p0/1192	c34422/f1p0/854		c139647/f1p0/11483
c5398/f1p0/1074	c10259/f1p1/1335	c103719/f1p1/4418	c102685/f1p0/4631	c109075/f1p2/4888	c134414/f1p0/5561	c22364/f1p0/827	c4774/f1p0/571	c76967/f1p0/854		c134355/f1p0/12213
c5438/f1p1/1187	c102594/f1p2/4909	c10373/f1p2/2642	c102688/f1p2/4249	c109082/f1p0/6364	c149059/f1p5/7385	c22457/f1p0/905	c4813/f1p0/1470	c58820/f1p1/855		c139557/f1p0/12141
c54410/f1p0/1295	c102597/f1p1/4815	c103733/f1p0/4636	c102689/f1p0/5034	c109084/f1p0/4340	c95673/f1p0/7950	c22519/f1p1/1955	c4880/f1p0/937	c39826/f1p0/856		c149901/f1p0/15953
c5444/f1p0/812	c10261/f1p2/1911	c103739/f1p1/5168	c102690/f1p1/4739	c109096/f2p1/4779	c122378/f1p0/6211	c22557/f1p0/636	c5342/f1p0/885	c47703/f1p0/856		c120869/f1p0/12994
c55459/f1p1/1418	c10262/f1p1/1262	c103747/f1p0/5230	c102691/f1p0/4652	c10911/f1p0/371	c81827/f1p0/3339	c22576/f1p0/1001	c5424/f1p0/1361	c42936/f1p0/861		c140855/f1p0/13132
c55745/f1p0/1808	c102623/f1p0/4688	c10375/f1p0/1080	c102692/f1p1/4579	c109119/f1p0/4722	c102997/f1p0/5205	c22597/f1p0/1321	c5782/f1p0/972	c50406/f1p0/863		c141655/f1p1/10033
c55827/f1p0/1791	c102633/f1p0/7280	c103750/f1p0/5663	c102694/f1p0/4643	c109122/f2p0/4943	c132720/f1p4/6400	c22616/f1p2/1141	c6159/f1p0/839	c33266/f1p0/865		c124171/f1p0/10448
c56220/f1p1/1480	c102634/f1p0/4933	c103754/f1p0/4932	c102697/f1p0/4397	c109195/f1p0/5910	c91115/f1p0/4991	c22617/f1p0/476	c6168/f1p0/1036	c14147/f1p0/866		c135244/f1p1/12219
c56620/f1p5/1523	c102638/f1p1/4461	c103764/f1p1/4941	c102698/f1p0/4853	c10921/f2p0/1041	c112468/f1p0/4988	c22642/f1p0/1183	c6245/f1p0/1123	c48460/f1p1/866		c91794/f1p0/12808
c57428/f1p0/1374	c10264/f11p5/1221	c103777/f1p1/4652	c102702/f1p0/4752	c109233/f1p0/5028	c91649/f1p0/4983	c22775/f1p0/1182	c6268/f1p0/890	c22873/f1p0/868		c90360/f1p0/11509
c57452/f1p0/1536	c10265/f1p1/850	c103779/f1p1/4724	c102709/f1p0/4923	c109234/f1p1/5397	c116740/f1p0/4955	c22778/f1p0/1032	c6403/f1p0/1169	c12929/f2p0/871		c95009/f1p9/11467
c57454/f1p0/886	c102653/f1p3/4718	c103781/f1p0/4934	c10271/f1p0/1137	c109248/f1p0/6527	c33021/f1p0/1649	c22783/f1p0/355	c6587/f1p0/1232	c41785/f2p0/873		c87346/f1p0/13125
c57514/f2p1/2162	c102664/f1p0/5124	c103785/f1p0/4655	c102710/f1p0/4854	c109297/f1p3/4491	c18872/f1p0/4238	c22941/f1p0/660	c6610/f1p0/782	c18575/f1p0/874		c125459/f1p0/14613
c57577/f1p0/1810	c102666/f1p0/4237	c103786/f1p0/4848	c102715/f1p0/4444	c109298/f1p0/4416	c134427/f1p0/2472	c22958/f1p0/567	c6626/f1p0/728	c59908/f1p0/874		c139189/f1p0/12854
c57705/f1p0/2268	c102669/f1p1/4878	c103787/f2p0/4374	c102718/f1p0/4518	c10936/f2p0/1301	c109122/f2p0/4943	c23097/f1p0/502	c6801/f1p0/643	c73572/f1p0/875		c91249/f1p0/11082
c5788/f1p2/1191	c10267/f2p0/1418	c103801/f2p0/4616	c102719/f1p0/5277	c109373/f1p0/12926	c105279/f1p0/4940	c23129/f1p0/1004	c6849/f1p0/974	c52316/f3p1/876		c123172/f1p0/18343
c58398/f1p0/1454	c102676/f1p0/4672	c103811/f1p0/4618	c102730/f1p2/4924	c109413/f1p0/10714	c95104/f2p1/4936	c23152/f1p0/679	c6992/f1p0/983	c47615/f1p0/876		c146350/f1p0/11216
c59380/f1p0/864	c102677/f1p1/4645	c103815/f1p0/4844	c102738/f1p0/5078	c109419/f1p0/4775	c86101/f4p4/4936	c23286/f1p1/544	c7003/f1p0/840	c9330/f1p0/877		c132412/f1p39/11615
c59476/f1p0/997	c102683/f1p0/4686	c103816/f1p0/5049	c102739/f1p0/4702	c109446/f1p0/4609	c148369/f1p0/5438	c23338/f1p0/537	c7514/f1p0/698	c31377/f1p0/877		c141287/f1p0/11671
c59817/f1p0/1183	c102684/f1p0/4564	c103820/f1p3/4705	c102744/f1p0/4645	c109459/f1p0/4085	c93825/f1p0/5263	c23393/f5p0/1183	c7518/f1p0/1576	c34607/f1p0/879		c106465/f1p0/11925
c59837/f1p0/1036	c102693/f1p0/4857	c103821/f1p0/4717	c102745/f1p0/4143	c109469/f1p0/4975	c126258/f1p0/4914	c23406/f2p1/1058	c7568/f1p0/763	c45239/f1p0/879		c118766/f1p0/10452
c59903/f1p0/2200	c1027/f4p2/1410	c103826/f1p0/4158	c102746/f1p0/4498	c109484/f1p0/4961	c125749/f1p0/5171	c23424/f1p0/303	c7648/f1p0/749	c37526/f1p0/881		c120505/f1p0/13827
c60193/f1p0/1028	c102704/f1p1/4975	c103829/f1p0/4861	c102747/f1p0/5353	c109492/f1p0/4855	c117848/f1p0/4208	c23435/f1p0/517	c8195/f1p0/808	c15034/f1p0/881		c123178/f1p0/11705
c60244/f1p0/1220	c102708/f1p0/4954	c103831/f1p0/4722	c102751/f1p0/5127	c109495/f1p0/4581	c89770/f1p0/4905	c23583/f1p0/962	c8459/f1p0/943	c38958/f1p0/881		c135201/f1p0/11067
c60321/f2p0/1417	c102714/f1p0/4586	c103837/f1p0/4930	c102752/f1p0/4549	c109515/f1p2/4757	c120346/f1p0/2098	c23603/f1p0/866	c8491/f1p0/662	c13913/f1p0/883		c127200/f1p0/18478
c60552/f1p0/1419	c102717/f1p0/5049	c10384/f1p3/1180	c102755/f1p0/4223	c109535/f1p0/13129	c92039/f1p1/4893	c23711/f1p0/781	c8825/f1p0/657	c5342/f1p0/885		c109864/f1p0/10103
c63338/f1p1/1012	c102723/f1p2/4920	c103841/f1p0/4647	c102758/f1p0/4183	c109546/f1p0/3419	c112458/f1p1/4888	c23724/f1p0/1387	c9126/f1p0/1199	c37113/f1p0/886		c92726/f1p0/11183
c63655/f1p0/1228	c102725/f1p0/4716	c103849/f1p0/4871	c102759/f1p0/4509	c109549/f1p0/4919	c88197/f1p1/4888	c23733/f1p1/676	c9180/f1p0/1075	c20682/f1p0/887		c141998/f1p0/17652
c64070/f1p1/1433	c102726/f1p1/4452	c103851/f1p0/4726	c102761/f1p0/4683	c10959/f1p1/699	c110888/f1p0/4877	c23790/f1p0/1266	c9325/f1p0/1111	c42482/f1p0/887		c91823/f1p0/11090
c64515/f1p0/1304	c102727/f1p0/4759	c103852/f1p0/4163	c102762/f1p0/4582	c109600/f1p1/4393	c133157/f1p0/5516	c23803/f1p0/2199	c9528/f1p0/718	c6268/f1p0/890		c151490/f1p0/12066
c64645/f4p13/1624	c102728/f1p1/4281	c103856/f1p0/5729	c102763/f1p0/4713	c109615/f1p0/4147	c92353/f1p2/4864	c23853/f1p0/652	c9561/f1p0/1617	c24829/f1p0/891		c92575/f1p0/11284
c65362/f1p0/1482	c10273/f1p1/1112	c103858/f1p0/4627	c102764/f1p0/4984	c109621/f1p0/4282	c105237/f1p0/4847	c23864/f1p0/735	c9599/f1p0/1262	c54455/f1p0/891		c136643/f1p0/14588
c65570/f1p1/1311	c102732/f1p1/5114	c103861/f1p2/4113	c102766/f1p0/5185	c109634/f1p0/4776	c109890/f1p0/4842	c23914/f3p0/1012	c9965/f1p0/1328	c27300/f1p2/892		c132269/f1p0/11216
c6565/f1p1/1007	c102733/f1p0/4682	c10387/f1p5/1053	c102769/f1p1/4705	c109656/f1p0/4728	c136200/f1p0/5849	c23970/f1p0/1319	c10030/f1p0/910	c32954/f1p0/892		c112866/f1p0/14591
c65691/f1p0/1575	c102735/f1p4/4912	c103871/f1p0/4238	c10277/f1p2/1180	c109669/f1p0/3542	c125246/f1p0/4840	c24019/f1p0/562	c10124/f1p0/1200	c35852/f1p0/894		c150988/f1p3/11884
c67254/f1p0/1473	c102740/f1p0/4887	c103876/f1p2/4879	c102770/f1p0/9053	c109670/f1p0/4856	c97878/f1p0/17164	c24061/f1p0/1204	c10131/f1p0/1035	c46960/f1p0/894		c87839/f1p0/10081
c68032/f1p0/1199	c102741/f1p0/4932	c103877/f1p0/4832	c102772/f1p0/5105	c109703/f1p0/4381	c142380/f1p3/6336	c24128/f1p0/602	c10337/f1p0/687	c18733/f1p1/895		c108091/f1p0/16561
c68607/f1p0/1472	c10275/f4p6/1973	c103883/f1p0/4051	c102773/f1p0/4980	c109760/f1p0/4499	c123490/f1p0/4801	c24142/f2p0/858	c10782/f1p0/1458	c35637/f1p4/895		c94856/f1p0/17456
c73480/f1p0/2830	c102750/f1p1/4185	c103887/f1p0/4716	c102776/f1p0/5385	c109767/f1p0/4605	c32219/f1p0/6045	c24152/f1p0/864	c11015/f1p0/654	c18490/f1p0/895		c120774/f1p0/13297
c73483/f1p0/3942	c10276/f1p0/1615	c103899/f1p0/4506	c102777/f1p0/3053	c109802/f1p0/4813	c124563/f1p0/7964	c24190/f1p0/940	c11110/f1p0/1212	c36666/f1p0/895		c112107/f1p0/14742
c73965/f1p0/2690	c102765/f1p1/4901	c103904/f1p1/4555	c102780/f1p0/5188	c109815/f1p1/4823	c123183/f1p1/4791	c24205/f9p1/681	c11474/f1p0/1157	c123001/f1p0/895		c147124/f1p2/12210
c74106/f1p0/737	c102768/f1p1/4885	c103911/f2p1/4818	c102783/f1p0/5080	c109826/f1p0/4700	c123929/f1p2/4777	c24242/f1p0/1302	c11484/f1p0/1012	c24370/f1p1/896		c103692/f1p0/11056
c75030/f1p0/2576	c102775/f1p1/4919	c103919/f1p0/4376	c102786/f1p0/11121	c109857/f1p0/4559	c91296/f1p1/4771	c24273/f1p1/637	c11725/f1p0/1086	c45534/f1p0/896		c95250/f1p1/17672
c75325/f1p0/3608	c102789/f1p1/4627	c103922/f1p0/4426	c10279/f1p0/924	c109876/f1p0/4966	c97233/f1p0/4758	c24278/f2p0/1305	c11730/f1p0/2876	c81473/f1p0/896		c95989/f1p1/13534
c75520/f1p0/2808	c102810/f1p1/4702	c103932/f1p0/4602	c102791/f1p0/4766	c109882/f1p0/12706	c123874/f1p0/4746	c24328/f1p0/688	c11819/f1p0/1190	c26684/f1p0/899		c136655/f1p0/10323
c75552/f1p0/768	c102815/f1p0/4766	c103934/f1p1/4986	c102793/f1p2/5004	c109890/f1p0/4842	c91319/f1p0/4742	c24332/f1p0/1203	c11831/f1p0/325	c27786/f1p0/902		c120877/f1p0/13031
c75560/f1p1/2597	c10282/f5p3/1591	c103945/f1p3/4815	c102794/f1p0/5274	c109898/f1p0/16907	c119445/f1p0/8045	c24370/f1p1/896	c11939/f1p0/1256	c22457/f1p0/905		c135127/f1p0/11166
c75797/f1p2/968	c102826/f1p0/5147	c103946/f1p1/4895	c102796/f1p0/5371	c109912/f1p0/7816	c124015/f1p0/4709	c24418/f1p0/822	c12244/f1p0/1283	c2096/f4p0/906		c141373/f1p0/10045
c76765/f1p1/2413	c102842/f1p16/4358	c103949/f1p0/4223	c102798/f1p0/4604	c109947/f1p0/4846	c151454/f1p0/7231	c24422/f1p1/945	c12247/f1p0/1103	c60084/f1p0/906		c127808/f1p0/10001
c78094/f1p5/3517	c102847/f1p1/4704	c10395/f1p1/1205	c102799/f1p0/4727	c109954/f1p0/4863	c107505/f1p1/4704	c24432/f1p0/413	c12355/f1p0/513	c39569/f1p0/907		c138439/f1p0/10488
c78335/f1p2/2667	c102848/f1p4/4473	c103963/f1p0/4860	c102800/f1p0/4604	c109992/f1p0/5882	c108202/f1p1/4704	c24450/f1p0/1383	c12396/f1p0/1216	c10569/f1p0/909		c120847/f1p1/12452
c78395/f1p0/3211	c102856/f1p0/4548	c103965/f1p1/5079	c102804/f1p0/4757	c110015/f1p0/5040	c141339/f1p0/6904	c24477/f1p1/1277	c12418/f1p0/742	c46450/f1p0/909		c125102/f1p0/12036
c78467/f1p16/2043	c102857/f1p0/4658	c103976/f2p0/4534	c102812/f1p0/5494	c110027/f1p0/5016	c147945/f1p0/6071	c24490/f1p0/610	c12510/f1p0/1319	c10030/f1p0/910		c150222/f1p1/17835
c78510/f1p0/3541	c102866/f1p0/4927	c103977/f1p0/4707	c102813/f1p0/4923	c110038/f1p0/5121	c126804/f1p0/6397	c24521/f1p0/1053	c12515/f1p0/1043	c69210/f1p0/913		c148127/f1p1/11598
c78701/f1p0/2150	c102867/f1p0/4279	c103981/f1p0/4590	c102814/f1p1/4455	c110040/f1p0/4841	c34127/f1p1/2157	c24570/f3p2/984	c12517/f1p0/1248	c32640/f1p0/914		c151042/f1p0/15011
c7899/f1p0/1080	c102869/f1p2/4877	c103984/f1p2/4832	c102816/f1p5/4859	c110045/f1p0/4609	c132985/f1p0/6395	c24681/f1p1/1111	c12520/f1p0/528	c44497/f1p0/915		c136763/f1p0/12780
c79417/f1p1/3066	c10287/f2p2/1397	c103986/f1p1/5063	c102819/f1p0/4260	c110090/f1p0/4981	c73012/f2p2/2797	c24698/f1p0/549	c12541/f1p0/1018	c35944/f1p0/916		c127263/f1p0/11147
c79420/f1p0/1863	c102875/f1p0/4945	c103995/f1p0/4785	c102821/f1p0/4730	c110107/f1p0/4391	c139550/f1p0/5869	c24782/f1p0/703	c12801/f1p1/1601	c43321/f1p0/917		c118326/f1p1/11853
c79593/f1p0/3128	c102878/f1p2/4743	c104005/f1p1/4660	c102822/f1p0/5109	c110125/f1p0/5202	c110158/f1p0/4646	c24860/f1p0/1073	c13017/f1p0/1328	c27442/f1p0/917		c109253/f1p0/15177
c79839/f1p0/3416	c10288/f2p1/1889	c10401/f1p0/1388	c102823/f1p0/4934	c110132/f1p0/4224	c49943/f1p0/4641	c25040/f1p0/1174	c13019/f1p0/2306	c41845/f1p1/921		c123611/f1p0/13837
c79884/f1p0/2816	c102884/f1p1/4493	c104011/f1p0/4653	c102825/f1p0/5096	c110133/f1p0/3524	c146906/f1p0/6512	c25096/f2p0/882	c13128/f1p1/1177	c15530/f1p0/924		c88876/f1p0/11635
c79894/f1p3/2646	c102901/f1p1/4429	c104021/f1p0/4408	c102828/f1p1/4856	c110148/f1p0/4608	c147116/f1p0/6366	c25121/f1p0/843	c13366/f1p0/600	c80001/f1p0/924		c146305/f1p0/12633
c80508/f1p2/2811	c10291/f1p1/1128	c104027/f1p0/7441	c102830/f1p1/5067	c11015/f1p0/654	c120054/f1p0/4585	c25157/f1p0/584	c13385/f1p0/604	c45826/f1p0/926		c94633/f1p0/15155
c80595/f1p0/2863	c102911/f1p0/4847	c104038/f2p0/4944	c102831/f1p0/4633	c110158/f1p0/4646	c125092/f1p0/5344	c25206/f1p1/795	c13443/f1p0/1297	c50528/f1p0/927		c151700/f1p0/11381
c80611/f1p2/3370	c102913/f1p0/4864	c104049/f1p0/4986	c102832/f1p0/5230	c110166/f1p0/8762	c146863/f1p0/6449	c25216/f1p0/620	c13580/f1p0/1288	c97309/f1p0/927		c104358/f1p0/13722
c80742/f1p0/2084	c102916/f1p1/5151	c104055/f1p0/4647	c102836/f1p0/5789	c110168/f1p0/4292	c96771/f1p0/5257	c25321/f1p0/521	c14033/f1p0/676	c69585/f1p0/929		c150278/f1p0/13926
c80770/f1p0/3260	c102919/f1p1/4683	c104057/f1p1/4846	c102837/f1p0/5077	c110169/f1p0/1941	c48875/f1p0/1605	c25369/f1p0/886	c14058/f1p0/1075	c10040/f1p1/931		c102159/f1p0/11006
c80841/f1p5/3433	c102921/f1p0/4847	c104060/f1p0/4735	c102838/f1p0/4807	c110175/f1p0/4829	c104855/f1p2/4521	c25375/f1p0/457	c14147/f1p0/866	c18960/f1p0/932		c116933/f1p0/13251
c80977/f1p0/905	c102923/f1p0/4966	c104063/f1p2/4779	c102839/f1p0/4493	c110186/f1p0/5066	c133345/f1p0/5794	c25441/f1p0/1552	c14184/f1p0/2299	c132251/f1p0/932		c93270/f1p0/15723
c81272/f1p1/2475	c102927/f1p1/4727	c104083/f1p0/4310	c102841/f1p0/4901	c110194/f1p0/4656	c134512/f1p0/1786	c25463/f1p2/1348	c14328/f1p0/725	c4880/f1p0/937		c93522/f1p0/21451
c82061/f1p8/2869	c102939/f1p3/4578	c104089/f1p0/4749	c102850/f1p0/4856	c110208/f1p2/4051	c65985/f1p0/1672	c25475/f1p0/854	c14663/f1p0/801	c31157/f1p0/938		c97694/f1p0/10034
c82157/f1p6/1124	c102942/f1p1/4820	c104090/f1p0/4978	c102858/f1p0/5229	c110213/f1p0/5002	c4613/f1p0/2223	c25496/f1p0/1113	c14732/f1p0/1158	c47290/f1p0/938		c127633/f1p4/10166
c85479/f10p2/4510	c102947/f1p1/4541	c104091/f1p0/4818	c102859/f1p0/4848	c110243/f1p0/5208	c56840/f1p0/1478	c25500/f1p0/648	c14760/f1p0/584	c16761/f3p1/939		c107571/f1p0/10284
c85494/f19p44/4869	c102953/f1p0/4504	c104096/f1p0/4831	c102860/f1p0/4485	c110248/f1p0/3968	c8984/f1p0/1389	c25627/f1p1/1350	c14861/f1p0/1655	c18517/f1p0/940		c125486/f1p0/12503
c86405/f5p0/4765	c102954/f1p0/4585	c104099/f1p0/4531	c102861/f1p0/3216	c110251/f1p0/4695	c139668/f1p0/6102	c25683/f4p2/949	c14918/f1p0/1061	c24190/f1p0/940		c140308/f1p0/10227
c87466/f1p0/4758	c102973/f1p2/4063	c104103/f1p0/4047	c102864/f1p0/5155	c110253/f1p0/4760	c125383/f1p0/5815	c25697/f3p0/1003	c14933/f1p0/2429	c47902/f1p0/942		c139553/f1p0/10389
c87514/f1p1/4597	c102975/f1p3/4900	c104107/f1p4/4814	c102865/f1p0/5979	c110310/f1p3/4664	c3800/f1p1/2612	c25711/f1p0/896	c15034/f1p0/881	c17658/f1p0/943		c149626/f1p0/11110
c87579/f1p0/2872	c102981/f1p1/4267	c104108/f2p0/4660	c102868/f1p0/4264	c110320/f1p0/4761	c95273/f1p0/10309	c25809/f2p0/714	c15093/f1p0/1222	c8459/f1p0/943		c138358/f1p0/10980
c87607/f1p0/4746	c102990/f1p1/4819	c104110/f1p0/5018	c102870/f1p0/5107	c110324/f1p0/8544	c138129/f1p0/5820	c25821/f1p0/639	c15321/f1p0/1202	c24422/f1p1/945		c107644/f1p0/17288
c87799/f1p0/3391	c102991/f1p3/4639	c104126/f1p0/4168	c102872/f1p0/4965	c11035/f1p1/1003	c102127/f1p0/5843	c25888/f1p0/422	c15375/f1p0/1284	c27354/f1p0/945		c108915/f1p0/10253
c87916/f1p0/4944	c102992/f1p2/4808	c104128/f1p0/4341	c102873/f1p0/5157	c110375/f1p0/4857	c123168/f1p1/5118	c25941/f1p0/823	c15408/f1p0/621	c3394/f1p0/945		c112278/f1p0/11900
c87970/f1p0/4369	c102995/f1p1/4996	c104138/f1p2/4481	c102876/f1p0/4660	c110391/f1p0/4899	c148186/f1p0/5883	c25998/f1p0/920	c15527/f1p0/1194	c65841/f1p0/945		c111307/f1p0/14187
c8868/f2p0/1034	c103005/f1p1/4433	c104139/f1p1/4539	c102877/f1p0/4817	c110403/f1p0/4429	c108224/f1p0/7752	c26116/f1p0/724	c15529/f1p0/1664	c17986/f1p0/948		c93842/f1p0/13428
c88760/f1p0/4956	c103007/f1p5/4837	c104148/f1p1/4798	c102882/f1p1/4544	c110419/f1p0/5239	c59004/f1p0/1612	c26186/f1p0/618	c15530/f1p0/924	c18629/f3p0/948		c107916/f1p0/11670
c89043/f1p0/4886	c103008/f1p0/4708	c104149/f1p1/4493	c102885/f1p0/4625	c110462/f1p0/4573	c137706/f1p0/6419	c26196/f1p0/771	c15573/f1p0/1428	c59076/f1p0/950		c121149/f1p0/12350
c89215/f1p0/4962	c103013/f1p0/4196	c104151/f1p1/4602	c102886/f1p0/4946	c110464/f1p0/4406	c108079/f1p0/5526	c26290/f2p0/1020	c15625/f1p0/1331	c67151/f1p0/950		c111949/f1p1/11398
c89310/f1p0/1349	c103017/f1p1/5010	c104154/f1p5/4311	c102887/f1p0/4935	c110478/f1p0/2552	c125168/f1p0/5069	c26398/f1p1/1047	c15676/f1p0/1040	c21174/f1p0/951		c97537/f1p0/13601
c8935/f1p4/1265	c103019/f1p0/4879	c104159/f3p3/4742	c102889/f1p0/4557	c110481/f1p0/4766	c64978/f1p0/1501	c26401/f1p0/798	c15872/f1p0/1096	c31569/f1p0/952		c88913/f1p1/10941
c8938/f2p0/877	c10302/f1p0/2221	c10416/f1p0/988	c102891/f1p0/5075	c110491/f1p0/4452	c31321/f1p0/1407	c26425/f1p1/1074	c15888/f1p0/2351	c26405/f1p0/952		c116980/f1p0/15642
c8999/f1p0/1089	c103020/f2p1/4871	c104164/f1p0/4970	c102892/f1p0/4979	c110577/f1p0/4471	c133654/f1p0/6373	c26454/f1p0/895	c15901/f1p0/1569	c49068/f1p0/953		c95258/f1p0/10909
c90105/f1p2/4554	c103034/f1p6/5166	c104175/f1p0/4833	c102895/f1p2/4296	c110587/f1p0/6403	c19863/f1p0/2091	c26521/f1p0/710	c15918/f1p0/697	c67167/f1p0/954		c124643/f1p0/10815
c90139/f1p0/4739	c103036/f1p0/4682	c104191/f1p1/4987	c102897/f1p0/1860	c110594/f1p0/4554	c47230/f1p0/1473	c26527/f1p0/1601	c17164/f1p0/1683	c47475/f1p0/955		c112879/f1p0/11096
c90925/f1p0/4917	c10304/f5p3/709	c104202/f1p1/4930	c102905/f1p0/4797	c110626/f1p0/4423	c139646/f1p0/5381	c26528/f1p2/920	c17240/f1p0/562	c28217/f1p0/957		c120269/f1p3/16076
c90997/f1p2/2043	c103043/f1p1/4407	c104208/f1p2/4721	c102906/f1p0/5999	c110643/f1p0/4941	c87732/f1p5/5000	c26629/f1p0/801	c17498/f1p0/801	c31038/f1p0/957		c118744/f1p1/13165
c91026/f2p5/4415	c103075/f1p1/4598	c104214/f1p0/4937	c102908/f1p0/5412	c110660/f1p0/22868	c110984/f1p0/4986	c26718/f1p0/780	c17562/f1p0/1873	c29736/f2p1/958		c90505/f1p0/10453
c91197/f1p0/4937	c103080/f1p9/4949	c104215/f1p3/4351	c102909/f1p0/4763	c110662/f1p0/4884	c85753/f7p4/4976	c26745/f1p0/1024	c17659/f1p0/4732	c50809/f1p1/958		c138976/f1p0/11610
c91276/f1p2/4333	c103082/f5p2/1614	c104221/f1p0/5085	c102910/f1p0/4728	c110675/f1p0/4606	c124132/f1p0/4971	c26762/f1p0/723	c17701/f1p0/1158	c49793/f1p0/958		c123036/f1p0/11326
c91415/f1p5/1359	c103086/f1p2/9089	c104224/f1p0/4556	c102912/f1p0/5637	c110684/f1p0/4485	c120610/f1p0/4131	c26813/f2p0/748	c18093/f1p0/1646	c37318/f1p0/960		c118579/f1p0/11607
c91788/f1p0/4871	c103090/f1p6/4796	c104228/f1p0/5661	c102914/f1p0/5410	c110687/f1p0/6380	c95781/f1p0/5060	c26817/f1p0/832	c18119/f1p0/1465	c55886/f1p0/960		c106901/f1p0/12579
c91918/f1p0/4777	c103092/f1p2/4944	c104230/f1p1/4525	c102915/f1p0/12312	c110690/f1p0/5379	c107189/f1p1/4126	c26903/f1p0/524	c18162/f1p0/758	c35670/f1p1/961		c138265/f1p0/15182
c92486/f1p0/4771	c103094/f1p0/5076	c104245/f1p2/5178	c102920/f1p0/4810	c110716/f1p0/4909	c139621/f1p0/5769	c26916/f1p0/1169	c18244/f1p0/4055	c15611/f1p0/962		c138836/f1p0/11673
c9288/f1p0/902	c103105/f1p1/4927	c104254/f1p1/4609	c102922/f1p0/4435	c110736/f1p0/4570	c121966/f1p0/4935	c26945/f1p1/499	c18248/f1p0/1177	c48298/f1p0/963		c106325/f1p0/14442
c92943/f1p0/5015	c103107/f1p1/4525	c104256/f1p0/4602	c102924/f1p0/4889	c11074/f1p0/1656	c124148/f1p0/4929	c26952/f1p0/716	c18250/f1p0/1523	c60326/f1p1/965		c96222/f1p0/11728
c92962/f1p1/4590	c103108/f1p1/4018	c104259/f1p0/4875	c102925/f1p0/4906	c110741/f1p0/4466	c85972/f5p3/4928	c27018/f2p1/708	c18294/f1p0/1536	c43548/f1p0/965		c117517/f1p1/13673
c93041/f1p0/4698	c103110/f1p0/4686	c104262/f1p0/4927	c102926/f1p0/4903	c11075/f1p0/868	c64185/f1p0/2731	c27213/f1p0/785	c18367/f1p0/599	c46687/f1p0/965		c107016/f1p0/10252
c93115/f1p0/4442	c103123/f1p2/4460	c104273/f1p0/4514	c102931/f1p2/4765	c110758/f1p0/4050	c128337/f1p0/4914	c27219/f1p0/1102	c18371/f1p0/819	c48207/f1p0/965		c110120/f1p0/14472
c93745/f1p0/4990	c103147/f1p2/4632	c104279/f2p2/4973	c102932/f1p0/5281	c110769/f1p0/5252	c133646/f1p0/5754	c27236/f1p0/448	c18490/f1p0/895	c55951/f1p0/966		c126983/f1p0/13190
c93869/f1p0/4913	c103149/f1p0/4535	c104281/f1p0/5015	c102933/f1p1/4725	c110770/f1p0/4658	c111462/f1p3/4891	c27256/f1p0/453	c18561/f1p0/2424	c5782/f1p0/972		c126987/f1p0/13721
c94436/f1p0/4861	c10316/f1p0/1360	c104289/f1p0/4917	c102934/f1p0/4184	c110823/f1p0/9080	c117711/f1p0/5323	c27264/f1p0/629	c18575/f1p0/874	c51239/f1p0/973		c105740/f1p0/13371
c94730/f1p0/5299	c103163/f1p1/4898	c104291/f1p1/4583	c102935/f1p0/4944	c110869/f1p0/1739	c49002/f1p0/1527	c27278/f1p0/465	c18725/f1p0/1129	c7087/f1p0/974		c95420/f1p0/13293
c94757/f1p1/4867	c103168/f1p0/4692	c104292/f1p2/4566	c102936/f1p0/4820	c110888/f1p0/4877	c106851/f1p3/4885	c27300/f1p2/892	c18763/f1p0/656	c6849/f1p0/974		c76821/f1p0/10849
c94918/f1p0/5145	c103171/f1p0/4689	c104303/f1p1/4717	c102937/f1p0/4892	c110916/f1p0/4502	c104296/f1p0/4880	c27354/f1p0/945	c18836/f1p0/1159	c26109/f1p0/974		c125013/f1p0/14419
c94989/f1p0/4289	c103175/f1p1/4877	c104304/f1p1/4678	c102940/f1p0/4798	c110942/f1p0/4504	c12475/f1p0/1874	c27445/f1p0/615	c18851/f1p0/1069	c47797/f1p0/974		c147247/f1p1/13209
c95053/f1p0/5087	c103176/f1p1/6749	c104319/f1p1/4828	c102943/f1p0/4717	c110951/f1p0/5792	c97527/f1p2/4872	c27507/f1p0/1019	c18979/f1p0/597	c45580/f1p1/975		c111069/f1p1/11745
c95146/f1p2/4823	c103185/f1p0/5005	c104329/f1p1/4571	c102946/f1p0/4420	c110982/f1p0/4992	c135542/f1p0/5586	c27544/f1p2/1125	c19033/f1p0/503	c59108/f1p0/976		c87645/f1p2/10856
c95161/f1p0/4932	c103187/f1p5/4491	c104363/f1p0/4819	c102948/f1p0/4048	c110984/f1p0/4986	c110175/f1p0/4829	c27596/f1p0/588	c19165/f1p0/3207	c30954/f1p0/977		c98060/f1p0/10029
c95408/f1p1/4725	c103193/f1p1/3847	c104367/f1p2/4062	c102951/f1p0/4801	c111021/f1p0/4942	c111519/f1p0/5038	c27643/f1p0/1094	c19236/f1p0/1060	c67415/f1p0/978		c86901/f1p1/11451
c95541/f1p1/4637	c103197/f1p1/4354	c104375/f1p0/4950	c102952/f1p0/5223	c111032/f1p0/4650	c132924/f1p1/5600	c27644/f1p1/1370	c19249/f1p0/655	c39273/f1p0/980		c127484/f1p0/13270
c95621/f1p1/4909	c103200/f1p0/4950	c104376/f1p0/4768	c102956/f1p0/5303	c111050/f1p0/4747	c89180/f1p0/4795	c27663/f1p0/605	c19304/f1p0/630	c46761/f1p0/980		c137778/f1p0/10573
c95646/f1p4/4859	c103206/f1p3/4210	c104390/f1p2/4399	c102958/f1p0/4830	c111059/f1p0/8493	c28239/f1p0/2178	c27736/f1p0/503	c19311/f1p0/1008	c60649/f1p0/981		c108785/f1p0/12093
c95863/f1p0/4991	c103218/f1p1/4995	c104392/f1p0/4592	c102962/f1p0/4962	c11107/f1p0/1269	c93367/f1p0/4789	c27757/f1p0/582	c19320/f1p0/741	c44319/f1p0/983		c117600/f1p0/11725
c95866/f1p0/4369	c103221/f1p0/4251	c104397/f1p0/4760	c102963/f1p0/5098	c111071/f1p0/5575	c148111/f1p0/6135	c27835/f1p0/750	c19372/f1p0/2923	c6992/f1p0/983		c103113/f1p0/12118
c95993/f1p0/4759	c103223/f1p2/4850	c104400/f1p0/4815	c102964/f1p0/4846	c111078/f1p0/6791	c135149/f1p0/7966	c27863/f1p0/668	c19490/f1p0/813	c3305/f1p0/984		c106359/f1p0/15297
c96249/f1p7/4856	c103236/f1p0/4923	c104403/f1p0/4962	c102965/f1p0/4700	c111081/f1p0/5418	c142184/f1p0/7182	c27872/f4p3/706	c19687/f1p1/416	c39670/f1p0/984		c106835/f1p0/12492
c96499/f1p0/3275	c103244/f1p1/4700	c104414/f1p1/4764	c102966/f1p0/4781	c11110/f1p0/1212	c90845/f1p1/4689	c27875/f2p1/952	c19932/f1p0/1906	c3087/f5p5/986		c107156/f1p0/11467
c96901/f1p0/4810	c103248/f1p1/4686	c104420/f1p0/4757	c10297/f1p0/2155	c11111/f1p0/1436	c104691/f1p2/4686	c27902/f1p0/1175	c20103/f1p0/700	c21035/f1p0/987		c108228/f1p0/12049
c97012/f1p3/4725	c103249/f1p0/4741	c104422/f1p0/4945	c102970/f1p0/5061	c111208/f1p2/4758	c90161/f1p0/5462	c28045/f1p0/407	c20120/f1p0/1371	c58496/f1p0/987		c108386/f1p0/10807
c97302/f1p0/4854	c10325/f1p5/1607	c104426/f2p1/4869	c102971/f1p0/5588	c111235/f1p0/4767	c148310/f1p0/6188	c28074/f1p0/626	c20147/f1p0/1920	c25044/f1p0/988		c108843/f1p0/15374
c97554/f1p0/4843	c103257/f1p2/5011	c104434/f1p0/4484	c102972/f1p0/3775	c111286/f1p0/654	c112693/f1p0/6545	c28163/f1p0/954	c20425/f1p0/1715	c76726/f1p0/988		c109673/f1p0/13908
c97664/f1p0/5197	c10326/f1p1/833	c104443/f1p1/4749	c102974/f1p0/5279	c111297/f1p0/4494	c47009/f1p0/2110	c28217/f1p0/957	c20682/f1p0/887	c10069/f1p0/990		c110225/f1p0/13122
c97972/f1p0/4734	c103265/f1p1/4296	c104445/f1p1/5066	c102979/f1p0/4953	c111306/f1p0/4162	c123629/f1p0/4636	c28249/f1p0/808	c21035/f1p0/987	c24749/f1p0/991		c110636/f1p0/17116
c98196/f1p3/4711	c103267/f1p1/4713	c104450/f1p0/4347	c10298/f1p0/2675	c111312/f1p0/4678	c135798/f1p0/6318	c28297/f1p0/630	c21118/f1p0/2479	c42023/f1p0/992		c110868/f1p0/15731
c98197/f1p0/3209	c103271/f1p1/4845	c104461/f1p1/4464	c102980/f1p0/5065	c111353/f1p0/5171	c94884/f1p0/5105	c28350/f1p1/1004	c21259/f1p0/690	c57792/f1p0/994		c111742/f1p0/10341
c98244/f2p7/4668	c103280/f2p4/4630	c104469/f1p0/4317	c102982/f1p0/5063	c111359/f1p0/5565	c106612/f1p0/5640	c28424/f1p0/623	c21272/f1p0/1354	c33233/f1p0/995		c117333/f1p0/16317
c98385/f1p1/4591	c103282/f1p1/4577	c104471/f1p0/4830	c102983/f1p0/4222	c111362/f1p0/9798	c108532/f1p0/4565	c28453/f1p0/705	c21609/f1p0/778	c35574/f1p0/998		c117953/f1p0/12190
c98401/f1p5/4941	c103286/f1p3/4109	c104472/f1p0/5025	c102984/f1p0/6010	c111366/f1p0/4645	c122355/f1p3/6330	c28457/f1p0/766	c21650/f1p0/1333	c36411/f1p0/998		c118216/f1p0/12043
c9847/f1p0/1070	c103287/f1p2/4984	c104477/f1p1/4784	c102985/f1p0/5877	c111374/f1p0/4365	c124271/f1p0/4530	c28472/f1p0/615	c21748/f1p0/586	c45385/f1p0/998		c118494/f1p0/13384
	c103290/f1p0/4624	c104489/f1p0/4891	c102986/f1p2/4827	c111377/f1p0/4196	c85691/f4p3/5026	c28482/f3p1/1349	c22013/f1p0/761	c59664/f1p0/998		c118883/f1p0/10127
	c103293/f1p1/4794	c104490/f1p2/4449	c10299/f1p0/943	c111390/f1p0/4583	c111744/f1p0/4525	c28845/f1p2/598	c22108/f1p0/2563	c32665/f1p0/1000		c119227/f1p0/11674
	c10330/f2p4/1339	c104496/f1p0/4752	c102994/f1p0/4916	c111393/f3p0/4479	c73613/f1p0/1411	c29304/f4p1/716	c22126/f1p0/1303	c66393/f1p0/1000		c119506/f1p0/10977
	c103305/f1p0/4158	c104507/f1p3/4711	c102996/f1p0/4640	c11141/f1p0/999	c33303/f1p0/5078	c29334/f3p3/487	c22296/f1p1/1146	c22576/f1p0/1001		c119832/f1p11/12114
	c103309/f2p1/4713	c104515/f1p1/5058	c102999/f1p0/4958	c111433/f1p0/5170	c151453/f1p0/6552	c29337/f3p3/960	c22382/f1p0/1512	c38372/f1p0/1001		c121161/f1p0/14817
	c103314/f5p2/4747	c104517/f1p0/5088	c10300/f1p0/1743	c111462/f1p3/4891	c47345/f1p0/1495	c29562/f2p0/701	c22475/f1p0/595	c88858/f1p0/1001		c121235/f1p0/11809
	c103317/f1p3/4581	c104518/f1p5/4017	c103000/f1p0/5563	c111472/f1p0/5197	c92724/f1p0/4477	c29722/f2p1/811	c22496/f1p0/764	c3155/f1p0/1002		c124042/f1p0/10596
	c103319/f1p1/4709	c104537/f1p0/4345	c103001/f1p0/4734	c111519/f1p0/5038	c102998/f1p0/5051	c29736/f2p1/958	c22523/f1p0/2000	c106523/f1p0/1002		c125050/f1p0/12745
	c103329/f2p11/4935	c104539/f1p1/4640	c103002/f1p0/4736	c111544/f1p0/4749	c110491/f1p0/4452	c29760/f3p0/856	c22560/f1p0/1158	c23129/f1p0/1004		c126089/f1p0/12177
	c103332/f1p5/4714	c104549/f1p2/5048	c103003/f1p0/4892	c111550/f1p0/4482	c79282/f1p0/1481	c29762/f2p0/854	c22581/f1p0/760	c27258/f1p0/1005		c126155/f1p0/11560
	c103341/f1p2/4992	c10455/f4p4/1329	c103006/f1p0/4483	c111555/f1p1/4662	c105086/f1p0/4426	c29774/f2p2/883	c22673/f1p0/1284	c74253/f1p0/1005		c126875/f1p0/10617
	c103343/f1p0/4800	c104550/f1p0/4763	c103009/f1p2/4115	c111569/f1p0/4687	c147745/f1p0/7790	c29784/f2p0/763	c22694/f1p0/2998	c46842/f1p0/1006		c127491/f1p0/10311
	c103344/f1p0/4925	c104553/f1p3/4930	c10301/f1p0/1168	c111570/f1p0/5567	c24492/f1p0/3656	c29840/f1p0/403	c22712/f1p0/499	c19311/f1p0/1008		c127636/f1p0/10042
	c103350/f1p1/4852	c104559/f1p0/4665	c103014/f1p0/5061	c111624/f1p0/5998	c86796/f1p0/3119	c29855/f1p3/824	c22786/f1p0/1039	c31297/f1p0/1010		c127831/f1p0/14901
	c103354/f1p1/4911	c104565/f1p3/4629	c103015/f1p0/4782	c111666/f1p0/4992	c80209/f1p0/2722	c29857/f1p0/545	c22822/f1p0/1610	c75647/f1p0/1010		c132765/f1p0/12403
	c103360/f1p0/4454	c104566/f1p1/4294	c103021/f1p0/7677	c111668/f1p0/2281	c107003/f1p0/4335	c29873/f1p0/476	c22873/f1p0/868	c48039/f1p0/1011		c133193/f1p0/14720
	c103394/f1p1/4768	c104578/f1p0/4715	c103022/f1p0/4605	c111682/f1p0/4778	c12027/f1p0/1964	c29962/f1p0/416	c23001/f1p0/1116	c14415/f2p0/1012		c133846/f1p0/18863
	c103397/f1p2/4917	c104599/f1p1/4785	c103024/f1p0/4940	c111706/f1p0/4933	c119390/f1p0/6781	c29974/f1p0/881	c23046/f1p0/1252	c23914/f3p0/1012		c134163/f1p0/12564
	c103399/f3p14/4887	c104600/f1p0/4570	c103028/f1p0/4676	c111712/f1p0/5392	c139041/f1p0/5576	c30023/f1p0/710	c23099/f1p0/835	c11484/f1p0/1012		c135059/f1p0/12800
	c10340/f1p1/1464	c104604/f1p0/4557	c103030/f1p0/4945	c111744/f1p0/4525	c123884/f1p0/6854	c30110/f1p0/674	c23151/f1p0/2537	c56572/f1p0/1012		c136311/f1p0/10666
	c103400/f1p0/5001	c104607/f1p0/4899	c103032/f1p0/4533	c111777/f1p0/4726	c38939/f1p0/1427	c30138/f1p0/699	c23167/f1p0/710	c3048/f1p0/1014		c137673/f1p0/13382
	c103411/f1p1/4719	c104613/f1p0/4676	c103033/f1p0/4694	c111811/f1p0/3902	c81766/f1p0/3055	c30159/f1p0/579	c23203/f1p0/1111	c3836/f1p0/1014		c137773/f1p0/10147
	c103417/f1p1/4566	c104614/f1p0/4718	c103037/f1p0/5039	c111814/f1p0/4548	c55765/f1p0/1525	c30200/f1p1/1175	c23345/f1p0/1252	c41475/f3p0/1016		c138003/f1p0/17590
	c103421/f2p0/4685	c104620/f1p0/4704	c103038/f1p0/5196	c111881/f1p1/4361	c149405/f1p0/5419	c30206/f1p0/338	c23473/f1p0/2109	c58686/f1p0/1017		c138833/f1p0/15513
	c10343/f5p3/1470	c104628/f1p0/4912	c103039/f1p0/5168	c11191/f7p1/927	c118544/f1p0/7627	c30361/f1p0/851	c23617/f1p0/1374	c12541/f1p0/1018		c139188/f1p0/19983
	c103438/f1p1/5041	c104630/f1p2/4842	c103041/f1p0/4945	c111917/f1p0/4811	c109082/f1p0/6364	c30400/f1p0/1510	c23676/f1p0/1395	c31090/f1p0/1018		c139760/f1p0/12547
	c103443/f1p3/4999	c104641/f1p0/4806	c103044/f1p0/4592	c111934/f1p0/5424	c119546/f1p0/5164	c30492/f1p0/1554	c23703/f1p0/1747	c45502/f1p0/1018		c140591/f1p0/17598
	c103446/f1p0/4594	c104642/f1p0/4814	c103045/f1p0/4984	c111978/f1p0/4885	c92747/f1p0/7164	c30506/f1p0/432	c23731/f1p1/1031	c35263/f1p0/1019		c147034/f1p0/10241
	c103447/f1p5/4620	c104643/f1p2/4888	c103046/f1p0/4888	c112000/f1p0/4983	c147915/f1p0/7308	c30561/f1p0/558	c23775/f1p0/2383	c95507/f1p0/1020		c148456/f1p0/10118
	c10345/f1p0/1159	c104650/f1p0/5240	c103048/f1p0/5161	c11201/f2p0/1011	c117772/f1p0/4166	c30571/f1p1/477	c23780/f1p0/1130	c42230/f1p0/1022		c148538/f1p0/10524
	c103451/f1p1/4578	c104656/f1p1/4610	c103049/f1p0/3151	c112034/f1p0/5002	c111306/f1p0/4162	c30582/f1p0/395	c23844/f1p0/1681	c43433/f1p0/1023		c149711/f1p0/12501
	c103457/f1p0/4520	c104664/f1p0/4801	c10305/f1p0/1193	c112051/f1p0/11831	c123681/f1p0/5262	c30593/f1p0/695	c24208/f1p0/1528	c55358/f1p0/1023		c150666/f1p0/12381
	c103461/f1p2/4817	c104667/f1p0/4553	c103050/f1p0/4802	c112067/f1p0/5026	c110186/f1p0/5066	c30599/f1p0/759	c24218/f1p0/701	c59079/f1p0/1023		c151060/f1p0/10634
	c103462/f1p2/4710	c104675/f1p0/4745	c103055/f1p0/4749	c112075/f1p0/430	c138368/f1p0/7415	c30645/f1p0/507	c24428/f1p0/1936	c43315/f1p0/1024		c151345/f1p2/11901
	c103474/f1p2/4314	c104676/f1p0/4769	c103056/f1p1/4862	c112084/f1p0/4730	c140349/f1p0/5932	c30687/f1p0/1009	c24724/f1p0/2495	c12835/f1p0/1026		c151706/f1p0/12064
	c103475/f1p2/4370	c104677/f1p0/4879	c103058/f1p0/4260	c112085/f1p0/9038	c68506/f1p3/1869	c30689/f6p3/1067	c24749/f1p0/991	c46782/f1p0/1029		c64983/f1p0/10138
	c103476/f1p0/4753	c104680/f1p0/4439	c103062/f1p0/4159	c112091/f1p1/4334	c7768/f1p0/1574	c30817/f1p0/903	c24829/f1p0/891	c30727/f1p0/1030		c88276/f1p0/18249
	c103484/f1p1/4934	c104693/f1p0/4859	c103063/f1p0/4582	c112100/f1p0/2476	c125834/f1p0/6061	c30835/f2p1/934	c24838/f1p0/1491	c23731/f1p1/1031		c88369/f1p0/13800
	c103489/f1p1/4673	c104719/f1p0/4781	c103067/f1p0/4480	c112106/f1p0/5209	c136112/f1p0/7594	c30861/f1p0/1174	c24855/f1p0/1439	c22778/f1p0/1032		c91726/f1p0/16063
	c103493/f1p1/4650	c104721/f1p0/4342	c103069/f1p0/4825	c112110/f1p0/6104	c124346/f1p0/6312	c30929/f1p0/718	c24910/f1p0/705	c10131/f1p0/1035		c92787/f1p0/15216
	c103498/f1p0/4757	c104749/f1p1/4824	c103070/f1p3/4709	c112116/f1p0/4716	c149671/f1p0/5661	c30948/f1p0/706	c24963/f1p0/649	c47054/f1p0/1035		c93916/f1p0/14730
	c103505/f1p3/4968	c104757/f1p0/4943	c103071/f1p0/4771	c11212/f1p0/1438	c146161/f1p0/6152	c30959/f1p0/832	c25044/f1p0/988	c7423/f1p1/1036		c94808/f1p0/13484
	c103506/f1p1/4864	c104758/f1p0/4699	c103074/f1p0/4905	c112154/f1p0/4240	c87868/f1p0/5130	c31007/f1p0/577	c25287/f1p0/775	c6168/f1p0/1036		c95361/f1p0/13883
	c103511/f1p1/4560	c104759/f1p1/4592	c103077/f1p0/4946	c112171/f1p0/6969	c2857/f1p0/2483	c31055/f1p1/728	c25561/f1p0/1730	c31236/f1p0/1036		c95791/f1p0/11876
	c103513/f1p0/5071	c104765/f2p1/4782	c103078/f1p0/4564	c112178/f1p0/4279	c89494/f1p0/4938	c31060/f2p0/839	c25649/f1p0/835	c64637/f1p0/1036		c97901/f1p0/16750
	c103516/f1p0/5002	c104773/f1p0/4591	c103079/f1p0/4157	c112197/f1p0/5570	c87865/f1p0/4931	c31149/f1p0/582	c25730/f1p0/842	c22786/f1p0/1039		c127417/f1p0/10093
	c103521/f1p3/4743	c104778/f1p0/5109	c103081/f1p0/4971	c112213/f1p0/4510	c139934/f1p5/6195	c31170/f1p1/854	c25859/f1p0/1638	c44695/f1p0/1039		c137553/f1p0/11070
	c103529/f1p1/3969	c104780/f1p0/4703	c103083/f1p0/4367	c11222/f1p0/2432	c24584/f1p0/1407	c31239/f1p0/605	c26109/f1p0/974	c15676/f1p0/1040		c150562/f1p2/15589
	c103534/f1p1/4860	c104791/f1p0/4498	c103085/f1p0/5092	c112232/f1p0/4189	c74238/f1p1/3279	c31326/f1p0/609	c26405/f1p0/952	c54430/f1p1/1042		c149860/f1p0/14502
	c103536/f1p0/5062	c104805/f1p1/4098	c103087/f1p0/5151	c112233/f1p0/15921	c94935/f1p1/4916	c31377/f1p0/877	c26419/f1p0/446	c68038/f1p0/1042		c119055/f1p0/12185
	c103537/f1p5/4360	c104808/f1p0/4606	c103088/f1p0/4793	c112242/f1p0/4399	c110391/f1p0/4899	c31430/f1p1/431	c26684/f1p0/899	c12515/f1p0/1043		c150033/f1p0/10153
	c10354/f2p1/1204	c104811/f1p0/4480	c10309/f1p0/996	c112258/f1p0/4503	c91317/f1p0/5030	c31434/f2p1/609	c26731/f1p0/1052	c12880/f1p1/1044
	c103542/f1p2/1163	c104813/f1p0/4741	c103091/f1p0/4657	c112322/f1p0/4947	c104906/f1p0/4886	c31555/f1p1/727	c26946/f1p0/806	c46277/f1p1/1046
	c103544/f1p3/4314	c10482/f3p8/698	c103096/f1p0/4859	c112332/f1p0/4554	c107805/f1p0/4876	c31563/f1p1/811	c27004/f1p0/835	c32431/f1p1/1047
	c103545/f1p5/4826	c104823/f1p0/4598	c103098/f1p0/4706	c112333/f1p0/4265	c103770/f1p0/4867	c31569/f1p0/952	c27098/f1p0/1250	c57593/f1p0/1049
	c103551/f1p0/4630	c104835/f1p0/4561	c103103/f1p0/4886	c112350/f1p0/5080	c148805/f1p0/6133	c31612/f1p1/725	c27106/f1p0/1573	c34298/f1p0/1050
	c10356/f8p5/1375	c104841/f1p0/4689	c103111/f1p0/5043	c112364/f1p0/4883	c11222/f1p0/2432	c31733/f1p0/640	c27144/f1p0/694	c67034/f1p1/1052
	c103564/f1p3/5014	c104847/f1p0/4664	c103112/f1p0/4770	c112371/f1p0/4728	c39643/f1p2/1945	c31885/f1p0/795	c27216/f1p0/497	c26731/f1p0/1052
	c10357/f1p1/1435	c104872/f1p1/4614	c103113/f1p0/12118	c11238/f1p0/1167	c54615/f1p0/1388	c31928/f1p0/714	c27258/f1p0/1005	c30612/f1p0/1052
	c103570/f1p1/4926	c104884/f1p0/4716	c103116/f1p0/4596	c112402/f1p0/4797	c109947/f1p0/4846	c32014/f1p0/585	c27286/f1p0/1276	c31050/f1p0/1053
	c103574/f1p2/4560	c104886/f1p1/4592	c103118/f1p0/5445	c112407/f1p0/5151	c103239/f1p0/4827	c32028/f1p0/839	c27442/f1p0/917	c34708/f1p0/1053
	c103582/f1p1/4593	c104888/f1p0/4628	c103119/f1p0/4259	c11243/f1p0/1009	c111624/f1p0/5998	c32077/f1p1/783	c27478/f1p0/778	c33337/f1p0/1055
	c103583/f1p3/4335	c104890/f1p0/4786	c103121/f1p0/4977	c112446/f1p0/4914	c105537/f1p0/4782	c32095/f1p2/551	c27584/f1p1/1309	c23406/f2p1/1058
	c103586/f1p2/4712	c104892/f1p0/4824	c103126/f1p0/5067	c112454/f1p1/4814	c117439/f1p0/4774	c32109/f1p0/524	c27607/f1p0/1430	c19236/f1p0/1060
	c10359/f1p2/1394	c104896/f1p0/4579	c10313/f1p0/1130	c112458/f1p1/4888	c26696/f1p0/1905	c32110/f1p1/468	c27630/f1p0/1632	c13893/f1p0/1061
	c103596/f1p3/4350	c104901/f1p2/4088	c103130/f1p0/4273	c112468/f1p0/4988	c117221/f1p0/4761	c32122/f1p0/1219	c27640/f1p0/490	c14918/f1p0/1061
	c103599/f3p3/1990	c104910/f1p0/4879	c103133/f1p0/4352	c112476/f1p0/6290	c93899/f1p0/4745	c32150/f1p1/1713	c27738/f1p0/1369	c34101/f1p0/1063
	c103610/f1p1/4653	c104915/f1p0/4587	c103134/f1p0/4808	c112483/f1p0/8774	c119137/f1p0/4704	c32183/f3p0/764	c27755/f1p0/755	c49373/f1p0/1063
	c103611/f1p0/4642	c104919/f1p0/4484	c103135/f1p0/4724	c1125/f2p0/1096	c86961/f1p1/4666	c32246/f1p0/976	c27786/f1p0/902	c56645/f1p0/1065
	c10362/f4p5/1758	c104925/f1p3/4827	c103139/f1p0/4992	c112516/f1p0/4239	c102570/f1p0/5002	c32263/f1p1/1133	c27801/f1p0/1456	c56704/f1p0/1065
	c103631/f1p2/4695	c104928/f1p0/4968	c103143/f1p0/4793	c112544/f1p0/5019	c125611/f1p0/5433	c32328/f1p0/691	c27878/f1p0/828	c33953/f1p2/1066
	c103635/f1p0/4953	c104931/f1p0/4478	c103145/f1p2/5000	c112567/f1p0/5259	c106953/f1p0/4629	c32363/f1p0/584	c27986/f1p0/659	c55669/f1p0/1067
	c103639/f1p3/4810	c104936/f1p0/4912	c103153/f1p0/4456	c112576/f1p0/14916	c36603/f1p0/2645	c32431/f1p1/1047	c28121/f1p0/797	c16756/f2p0/1069
	c103651/f1p3/4821	c104941/f1p0/4601	c103155/f1p0/5012	c112581/f1p0/5096	c118231/f1p0/4623	c32447/f1p0/1574	c28216/f1p0/775	c18851/f1p0/1069
	c103658/f1p0/4737	c104952/f1p0/4670	c103156/f1p1/5103	c112583/f1p0/5041	c3741/f1p0/1540	c32472/f1p1/889	c28611/f1p0/550	c31181/f1p0/1069
	c10366/f6p0/1273	c104964/f1p0/4604	c103157/f1p1/4807	c112589/f1p0/5172	c15674/f1p0/1537	c32510/f1p1/391	c28636/f1p0/1285	c44683/f1p0/1069
	c103662/f1p1/4850	c104974/f1p2/4500	c103160/f1p0/5043	c112609/f1p0/865	c95596/f1p0/4608	c32638/f1p0/808	c29886/f1p0/818	c19097/f1p0/1070
	c103663/f1p0/4877	c104976/f1p3/4826	c103161/f1p0/4378	c112644/f1p0/4570	c134794/f1p1/5691	c32665/f1p0/1000	c30210/f1p0/689	c50609/f1p1/1071
	c103664/f1p1/4402	c104977/f1p0/4539	c103169/f1p0/4852	c112651/f1p0/4624	c103389/f1p0/4599	c32710/f1p0/1051	c30246/f1p0/1321	c37825/f1p1/1073
	c103665/f1p0/4703	c104978/f1p1/4571	c10317/f1p1/920	c112688/f1p0/4954	c93940/f1p0/4593	c32717/f1p0/487	c30353/f1p0/2509	c60903/f1p0/1074
	c103671/f1p0/4664	c104987/f1p1/4802	c103172/f1p0/4813	c112693/f1p0/6545	c135976/f1p0/5896	c32791/f1p1/777	c30410/f1p0/628	c50078/f1p0/1075
	c103678/f1p3/4409	c104988/f2p0/4973	c103173/f1p0/4515	c112707/f1p0/5822	c148741/f1p1/5401	c32795/f1p0/827	c30443/f1p0/506	c9180/f1p0/1075
	c103682/f1p0/4838	c104998/f1p0/4588	c103177/f1p0/5175	c11277/f1p0/1500	c140845/f1p0/13732	c32814/f1p0/678	c30474/f1p0/1428	c14058/f1p0/1075
	c103684/f1p1/4654	c105000/f1p3/5042	c103178/f1p0/4258	c112774/f1p0/3062	c108585/f1p0/7214	c32832/f1p0/427	c30475/f1p0/1536	c30864/f1p0/1075
	c103690/f1p1/4718	c105002/f2p0/4748	c103180/f1p1/5151	c11281/f1p0/1072	c112213/f1p0/4510	c32852/f1p0/699	c30482/f1p0/1220	c34946/f1p0/1077
	c103694/f1p2/4369	c105006/f1p0/4552	c103181/f1p0/4765	c112823/f1p0/4929	c40051/f1p0/2003	c32938/f1p0/496	c30597/f1p1/1552	c67185/f1p0/1080
	c103697/f1p0/4617	c105007/f1p2/4625	c103182/f1p0/4713	c112830/f2p0/4926	c49614/f1p2/1502	c32959/f1p0/624	c30612/f1p0/1052	c3621/f1p0/1082
	c103698/f1p0/4647	c105019/f1p0/4901	c103184/f1p0/7618	c112839/f1p0/4182	c74931/f1p0/3604	c33024/f1p1/643	c30664/f1p0/1518	c39695/f1p3/1083
	c1037/f10p2/1240	c10502/f1p0/1091	c103186/f1p0/4779	c112867/f1p0/4787	c95101/f1p0/4486	c33057/f1p1/607	c30672/f1p0/3651	c31584/f1p0/1083
	c103702/f1p0/4262	c105020/f1p1/4550	c103188/f1p0/3826	c112871/f1p1/4940	c95959/f1p2/4480	c33236/f1p0/404	c30727/f1p0/1030	c46211/f1p0/1083
	c103704/f1p1/4655	c105023/f1p0/4803	c103189/f1p0/5035	c112901/f2p1/4854	c90696/f1p0/4460	c33276/f1p2/658	c30864/f1p0/1075	c11725/f1p0/1086
	c10371/f1p6/1403	c105030/f1p0/4811	c103191/f1p0/4863	c113243/f1p2/4625	c37974/f1p0/1486	c33337/f1p0/1055	c30936/f1p0/1418	c74648/f1p0/1087
	c10372/f2p0/1729	c105036/f1p6/5034	c103192/f1p0/4843	c113370/f1p0/5121	c125587/f1p0/5160	c33384/f2p1/536	c30954/f1p0/977	c55846/f2p0/1091
	c103721/f1p1/5003	c105038/f1p2/4561	c103199/f1p0/4713	c11343/f1p0/1111	c41911/f1p0/2525	c33405/f1p1/823	c31038/f1p0/957	c59802/f1p0/1091
	c103722/f1p0/4747	c105049/f1p0/4492	c103201/f1p4/4493	c11346/f1p0/1183	c37179/f1p0/1470	c33426/f1p1/936	c31050/f1p0/1053	c68799/f1p0/1091
	c103723/f1p0/4137	c105064/f1p0/4640	c103203/f1p0/4949	c11347/f1p0/862	c150116/f1p0/5684	c33491/f1p0/1268	c31090/f1p0/1018	c27643/f1p0/1094
	c103731/f1p0/5014	c105071/f1p0/4955	c103207/f1p0/4968	c11348/f2p0/1057	c30339/f1p0/1599	c33670/f1p0/891	c31105/f1p1/614	c50343/f1p0/1094
	c103732/f2p7/4939	c105074/f1p0/4224	c103210/f1p0/4483	c11380/f1p0/1716	c54707/f1p0/1462	c33804/f1p0/740	c31106/f1p0/1650	c10527/f1p0/1095
	c103736/f1p1/4472	c105100/f1p1/4753	c103211/f1p0/4821	c11387/f1p0/1083	c98645/f1p0/4385	c33871/f2p0/952	c31157/f1p0/938	c15872/f1p0/1096
	c103738/f1p2/4514	c105101/f1p1/5119	c103212/f1p0/4693	c11395/f1p0/1308	c104062/f1p0/4377	c33873/f1p1/1156	c31181/f1p0/1069	c6696/f1p0/1097
	c10374/f2p0/1382	c105102/f1p0/4904	c103214/f1p0/4839	c11435/f1p0/1348	c42503/f1p0/1455	c33919/f2p0/662	c31196/f1p0/671	c9377/f1p0/1098
	c103742/f1p0/4693	c105118/f2p0/4703	c103215/f1p0/4796	c11436/f1p0/961	c92650/f1p0/5070	c33953/f1p2/1066	c31231/f1p0/1594	c11732/f1p0/1099
	c103748/f1p2/4267	c105120/f1p0/4778	c103216/f1p0/4480	c114452/f1p0/5229	c88320/f1p0/5286	c33965/f2p0/1254	c31236/f1p0/1036	c36299/f1p1/1099
	c103761/f1p1/4886	c105125/f1p0/4539	c103217/f1p0/4556	c1145/f3p1/556	c8862/f1p0/1739	c34009/f1p0/1406	c31297/f1p0/1010	c49063/f1p0/1099
	c103768/f1p1/4967	c105135/f1p0/5595	c103219/f1p0/4729	c11452/f1p0/1005	c138683/f1p0/6203	c34118/f1p0/566	c31524/f1p1/745	c17340/f1p0/1101
	c103769/f1p2/4939	c105145/f1p3/4790	c10322/f1p0/1092	c114623/f1p0/1134	c119776/f1p0/4346	c34176/f1p0/848	c31552/f1p0/760	c21558/f1p0/1103
	c103771/f1p3/4667	c105152/f1p0/4944	c103224/f1p0/4355	c11465/f2p1/697	c19469/f1p0/1916	c34218/f1p0/823	c31582/f1p0/8224	c12247/f1p0/1103
	c103773/f1p1/5065	c105155/f1p4/4642	c103225/f1p0/4020	c11474/f1p0/1157	c94467/f1p0/4302	c34231/f2p1/987	c31584/f1p0/1083	c44193/f1p0/1104
	c103774/f1p4/5000	c105163/f1p0/4815	c103226/f1p0/5138	c11479/f1p0/1462	c151082/f1p0/6596	c34298/f1p0/1050	c31688/f1p0/1762	c55814/f1p0/1105
	c103775/f1p0/5065	c105170/f1p0/4718	c103227/f1p1/4260	c11481/f1p1/1290	c109621/f1p0/4282	c34344/f1p1/1027	c31712/f1p0/1271	c59027/f1p0/1106
	c103776/f1p0/4536	c105175/f1p0/4707	c103228/f1p0/4756	c11482/f1p0/774	c119481/f1p0/5845	c34377/f1p0/379	c31815/f1p0/779	c34983/f1p0/1109
	c103791/f1p0/4972	c105180/f1p3/4834	c103230/f1p0/4580	c11484/f1p0/1012	c7640/f1p0/1552	c34438/f1p1/816	c31899/f1p0/677	c40169/f1p0/1110
	c103793/f1p4/4505	c105195/f1p1/4880	c103232/f1p0/13507	c11517/f1p0/543	c75075/f1p0/2832	c34522/f1p0/763	c32003/f1p0/668	c9325/f1p0/1111
	c103798/f1p3/4842	c105201/f1p0/4850	c103234/f1p0/4406	c115173/f7p1/4958	c67847/f1p0/2116	c34607/f1p0/879	c32429/f1p0/1943	c23203/f1p0/1111
	c103807/f1p0/4965	c105203/f1p0/4812	c103240/f1p0/4750	c11518/f2p1/952	c26005/f1p0/1408	c34652/f1p0/1212	c32470/f1p0/1630	c21435/f1p1/1114
	c103818/f1p1/4751	c105207/f1p1/5037	c103243/f1p0/4913	c11535/f1p0/1031	c147489/f1p0/5933	c34660/f1p0/597	c32548/f1p0/8523	c23001/f1p0/1116
	c103825/f1p2/4629	c105219/f1p0/4629	c103253/f1p1/4733	c11562/f1p0/596	c125585/f1p0/4199	c34747/f1p0/585	c32636/f1p0/1351	c50894/f1p0/1116
	c103828/f1p0/4957	c105227/f1p1/4808	c103254/f1p0/19434	c11573/f1p0/700	c151363/f1p0/6124	c34931/f4p2/674	c32640/f1p0/914	c2780/f1p0/1121
	c103833/f2p1/4593	c105238/f1p1/4755	c103255/f1p0/4554	c11578/f1p0/911	c20901/f1p0/2389	c34953/f1p0/612	c32923/f1p0/847	c68702/f1p0/1122
	c103839/f1p1/5000	c105242/f1p1/4716	c103256/f1p0/4267	c1158/f3p1/608	c64385/f1p0/3324	c34959/f1p0/505	c32954/f1p0/892	c6245/f1p0/1123
	c103846/f1p0/4553	c105251/f1p1/4879	c103258/f1p0/5219	c11608/f1p1/1324	c103952/f1p0/5618	c34961/f1p0/675	c33073/f1p0/629	c14049/f1p0/1124
	c103853/f1p0/4793	c105254/f2p0/4929	c103260/f1p0/4998	c11610/f1p0/727	c135087/f1p0/4103	c35015/f1p0/1203	c33233/f1p0/995	c46338/f1p0/1126
	c103859/f1p2/4153	c105266/f1p0/4783	c103268/f1p3/4797	c11626/f1p1/932	c135556/f1p0/5504	c35031/f2p0/1335	c33266/f1p0/865	c58944/f1p0/1128
	c103863/f1p2/4929	c105272/f1p0/4798	c103269/f1p0/4778	c116349/f4p3/5893	c109413/f1p0/10714	c35158/f1p0/703	c33427/f1p0/1159	c18725/f1p0/1129
	c103865/f1p0/4933	c105274/f1p0/4784	c103274/f1p0/4985	c11667/f1p0/1370	c88704/f1p0/2337	c35159/f1p0/707	c33451/f1p0/829	c49440/f1p0/1129
	c103873/f1p5/4943	c105278/f1p1/4190	c103276/f1p0/9734	c11673/f1p0/1122	c31775/f1p0/1487	c35165/f1p1/740	c33545/f1p0/1547	c23780/f1p0/1130
	c103879/f1p0/4481	c105280/f1p1/4607	c103278/f1p0/5335	c116740/f1p0/4955	c20300/f1p0/5326	c35212/f1p0/902	c33660/f1p0/799	c39451/f1p0/1130
	c103889/f1p1/4845	c105281/f1p0/4772	c103279/f1p0/4819	c11682/f1p0/867	c121999/f1p0/5698	c35241/f1p1/2325	c33704/f1p0/1262	c47267/f1p0/1130
	c103890/f1p0/4221	c105289/f1p1/4705	c10328/f1p0/746	c116864/f1p0/4645	c93866/f1p0/5621	c35275/f1p1/683	c33814/f1p0/452	c59580/f1p0/1131
	c103893/f1p0/4839	c105292/f1p1/4444	c103281/f1p0/5502	c116899/f1p0/5127	c150090/f1p0/7736	c35293/f1p1/1035	c33912/f1p0/1936	c74827/f1p0/1131
	c103895/f2p2/4851	c105300/f1p0/5068	c103283/f1p0/4860	c116902/f1p0/6255	c89081/f1p0/3192	c35364/f1p0/1223	c34060/f1p0/1186	c44944/f1p0/1136
	c103897/f1p0/4749	c105307/f1p0/4940	c103284/f1p1/4526	c11696/f1p0/587	c135691/f1p1/6020	c35393/f2p1/498	c34101/f1p0/1063	c47960/f1p0/1139
	c103903/f1p0/5018	c105315/f1p0/4846	c103285/f1p0/4974	c11699/f1p2/1274	c142183/f1p0/8670	c35407/f1p0/838	c34129/f1p0/715	c22616/f1p2/1141
	c10391/f3p1/1468	c105347/f1p2/4468	c103289/f1p0/4559	c117016/f1p0/1424	c11212/f1p0/1438	c35508/f1p1/444	c34422/f1p0/854	c4193/f1p0/1142
	c103910/f1p0/3791	c105353/f2p5/4958	c10329/f1p0/1044	c11704/f1p0/525	c124237/f1p0/5594	c35547/f1p0/930	c34580/f1p0/506	c40260/f1p0/1142
	c103913/f1p3/4564	c105362/f1p0/4687	c103294/f1p0/5130	c117061/f1p0/13848	c60760/f1p0/1967	c35567/f1p1/709	c34708/f1p0/1053	c22296/f1p1/1146
	c103915/f1p0/4657	c105364/f1p0/4515	c103295/f1p0/4237	c117066/f1p0/6538	c68863/f1p0/1743	c35610/f1p0/744	c34946/f1p0/1077	c45451/f1p0/1150
	c103916/f1p0/4840	c105374/f1p0/4357	c103297/f1p0/4651	c117073/f1p0/5106	c139717/f1p0/6962	c35624/f1p0/771	c34983/f1p0/1109	c54934/f1p0/1153
	c10392/f1p1/1154	c105380/f1p0/4268	c103298/f1p1/4960	c117142/f2p5/5754	c73621/f1p0/3127	c35637/f1p4/895	c35173/f1p0/755	c2697/f1p0/1153
	c10393/f2p0/1229	c105383/f1p0/4619	c103300/f1p0/4966	c117146/f1p0/4733	c32473/f1p0/1418	c35672/f1p1/597	c35190/f1p0/1363	c6928/f1p0/1157
	c103943/f1p0/4659	c105396/f1p0/4803	c103301/f1p0/4385	c117154/f1p0/6064	c137827/f1p0/5590	c35699/f1p0/523	c35246/f1p0/837	c11474/f1p0/1157
	c103950/f1p2/4832	c105401/f1p1/4784	c103304/f1p0/4981	c117166/f1p0/4636	c134770/f1p0/8848	c35713/f1p1/828	c35263/f1p0/1019	c14732/f1p0/1158
	c103956/f1p1/4605	c10541/f7p2/1117	c103307/f1p0/4786	c117169/f1p0/7187	c140592/f1p0/5363	c35803/f1p0/699	c35356/f1p0/1162	c17701/f1p0/1158
	c103959/f1p0/4757	c105418/f2p1/4663	c103308/f1p0/4677	c117172/f1p0/5055	c37487/f1p0/1403	c35828/f1p0/435	c35451/f1p0/1355	c22560/f1p0/1158
	c10396/f1p0/633	c105420/f1p0/4038	c103311/f1p0/5241	c117187/f1p0/4132	c133031/f1p1/6426	c35999/f2p0/1084	c35460/f1p0/1160	c18836/f1p0/1159
	c103966/f1p3/4866	c105425/f1p0/4050	c103315/f1p0/4672	c117220/f1p0/4702	c33727/f1p1/1535	c36032/f1p0/886	c35574/f1p0/998	c33427/f1p0/1159
	c103969/f1p2/4931	c105442/f1p1/4913	c103323/f1p0/4905	c117221/f1p0/4761	c121973/f1p0/6045	c36211/f2p1/802	c35670/f1p1/961	c35460/f1p0/1160
	c103970/f1p2/4913	c105444/f1p0/4532	c103325/f1p0/6207	c117247/f1p0/6733	c36645/f1p0/1915	c36242/f1p1/550	c35732/f1p0/2838	c40077/f1p0/1161
	c103971/f2p0/4243	c105450/f1p0/4706	c103327/f2p0/4641	c11725/f1p0/1086	c126708/f1p0/5223	c36267/f1p2/1010	c35833/f1p0/1408	c35356/f1p0/1162
	c103972/f1p1/4587	c105473/f1p0/4968	c103328/f1p1/4572	c117253/f1p0/4668	c111472/f1p0/5197	c36274/f1p0/707	c35852/f1p0/894	c60129/f1p0/1162
	c10398/f1p3/1258	c105483/f1p0/4647	c10333/f1p0/1813	c117282/f1p0/6413	c136710/f1p0/7645	c36279/f1p0/471	c35884/f1p0/672	c68647/f1p0/1164
	c103985/f1p1/4799	c105488/f1p2/4746	c103333/f1p0/4507	c117296/f1p0/2028	c142444/f1p0/6746	c36299/f1p1/1099	c35944/f1p0/916	c2503/f1p0/1165
	c103994/f1p0/4835	c105502/f1p0/4888	c103334/f1p0/4566	c11730/f1p0/2876	c140220/f1p0/5543	c36321/f1p0/920	c35986/f1p0/1461	c59926/f1p0/1166
	c103997/f1p1/4768	c105504/f1p0/4645	c103335/f1p0/5663	c117307/f1p0/5260	c123674/f1p0/6972	c36353/f1p0/779	c36042/f1p0/522	c47464/f1p0/1168
	c103999/f1p0/5057	c105522/f1p0/4951	c103337/f1p0/4774	c117318/f1p0/4365	c124141/f1p0/5004	c36444/f1p0/1254	c36086/f1p0/1307	c6403/f1p0/1169
	c104/f13p13/1354	c105523/f1p0/4760	c103348/f1p0/4749	c117319/f1p0/5204	c91095/f1p0/6824	c36472/f1p0/860	c36137/f1p0/1307	c37422/f1p0/1169
	c1040/f3p2/1520	c105527/f1p0/4299	c103357/f1p0/5044	c11732/f1p0/1099	c96411/f1p0/6727	c36612/f1p0/1094	c36198/f1p0/4033	c30861/f1p0/1174
	c104000/f1p1/4825	c105529/f1p3/4132	c103359/f1p0/4880	c117336/f1p0/5816	c149865/f1p0/5844	c36718/f3p0/748	c36238/f1p0/620	c30200/f1p1/1175
	c104004/f1p1/4802	c105531/f1p0/4686	c103361/f1p0/4828	c117414/f1p0/4895	c150638/f1p0/6355	c36739/f1p1/967	c36411/f1p0/998	c46181/f1p0/1175
	c104012/f1p2/4963	c105539/f1p2/4729	c103364/f1p0/5430	c117436/f1p0/15039	c5971/f1p0/1515	c36750/f1p4/686	c36511/f1p0/1959	c90570/f1p0/1177
	c104013/f1p0/4787	c105542/f1p0/6120	c103365/f1p0/4087	c117439/f1p0/4774	c147878/f1p0/6867	c36869/f1p0/830	c36596/f1p0/1369	c13128/f1p1/1177
	c104019/f1p0/4574	c105544/f1p0/4832	c103366/f1p0/4891	c117454/f1p0/20405	c78881/f1p0/3021	c36876/f1p0/1300	c36608/f1p0/1833	c18248/f1p0/1177
	c10402/f2p3/1277	c105566/f1p0/4806	c103368/f1p0/4837	c11751/f1p0/1756	c105223/f1p0/5275	c36879/f1p0/708	c36666/f1p0/895	c16505/f3p0/1180
	c104034/f1p6/4826	c105578/f1p0/4967	c103372/f1p0/6935	c117533/f1p2/5484	c133514/f1p0/5634	c37001/f1p1/532	c36709/f1p0/741	c56651/f1p0/1181
	c104037/f1p2/4659	c105586/f1p0/4137	c103373/f1p0/6503	c117552/f1p0/4663	c76454/f1p0/2993	c37044/f1p0/1030	c36778/f1p0/867	c44272/f1p0/1181
	c104041/f2p1/5088	c105591/f1p0/4825	c103377/f1p0/5350	c117579/f1p0/6198	c110090/f1p0/4981	c37063/f1p2/782	c36900/f1p0/722	c49964/f1p0/1182
	c104043/f1p3/4625	c105622/f1p0/5014	c103380/f1p0/4747	c11758/f1p0/1103	c127701/f1p0/4977	c37215/f1p0/1347	c37037/f1p0/699	c49790/f1p0/1185
	c104044/f1p0/4869	c105626/f2p1/4700	c103381/f1p0/5269	c117643/f1p0/4737	c85872/f2p0/4955	c37268/f1p0/879	c37067/f1p1/1294	c3681/f1p0/1186
	c104045/f1p1/4341	c105636/f1p1/5074	c103382/f1p0/5035	c117663/f1p0/5317	c118620/f1p0/4936	c37306/f1p0/657	c37113/f1p0/886	c34060/f1p0/1186
	c104052/f1p11/5099	c105638/f1p4/4863	c103384/f1p0/4844	c117704/f1p0/4760	c22675/f1p0/1850	c37402/f1p0/813	c37138/f1p0/837	c59995/f1p0/1189
	c104064/f1p4/4487	c105639/f1p0/4527	c103387/f1p0/4428	c117711/f1p0/5323	c124276/f1p0/4931	c37526/f1p0/881	c37313/f1p0/1298	c11819/f1p0/1190
	c104065/f1p0/4739	c105642/f1p0/4669	c103390/f1p2/4836	c117718/f1p0/6922	c88443/f1p0/4921	c37532/f2p1/1065	c37318/f1p0/960	c4605/f1p0/1192
	c104067/f1p1/4829	c105657/f1p1/4823	c103396/f1p0/4789	c117722/f1p7/5934	c109549/f1p0/4919	c37537/f1p1/795	c37422/f1p0/1169	c15527/f1p0/1194
	c10407/f2p0/1546	c105661/f2p0/4917	c103398/f1p0/5368	c117727/f1p0/2232	c112446/f1p0/4914	c37767/f1p0/1078	c37491/f1p0/852	c39588/f1p0/1197
	c104071/f1p2/4693	c105677/f1p0/4584	c103401/f1p0/3742	c11776/f1p0/1490	c96400/f1p0/4909	c37823/f1p0/813	c37623/f1p0/1263	c9126/f1p0/1199
	c104079/f1p2/5217	c105679/f1p0/4812	c103403/f1p0/4925	c117772/f1p0/4166	c122252/f1p0/4906	c37825/f1p1/1073	c37748/f1p0/2782	c10124/f1p0/1200
	c104082/f1p0/4813	c105689/f1p1/4855	c103404/f1p1/4798	c11778/f1p0/967	c102313/f1p0/4901	c37928/f1p0/824	c38216/f1p0/629	c14425/f1p0/1202
	c104087/f1p0/4559	c105693/f1p0/4851	c103406/f1p0/4803	c117795/f1p0/4244	c139034/f1p0/13935	c37964/f1p1/766	c38233/f1p0/3075	c15321/f1p0/1202
	c104092/f1p1/4713	c105697/f1p0/4798	c103407/f1p0/4804	c117805/f1p0/4697	c60361/f1p0/1633	c38036/f1p0/526	c38339/f1p0/721	c35015/f1p0/1203
	c104097/f1p0/4837	c105700/f1p0/4662	c103408/f1p0/4256	c117831/f1p0/4701	c107206/f1p0/4891	c38203/f1p0/465	c38360/f1p0/735	c43609/f1p0/1208
	c1041/f3p3/1594	c105701/f1p2/4682	c103409/f1p1/4557	c117848/f1p0/4208	c94650/f1p0/2933	c38210/f1p3/1141	c38372/f1p0/1001	c44561/f1p0/1210
	c104104/f1p0/4618	c105705/f1p8/4346	c10341/f1p0/804	c117852/f1p0/14963	c74177/f1p0/1622	c38290/f1p2/601	c38424/f1p0/2891	c3197/f1p0/1211
	c10411/f4p2/1196	c105733/f1p0/5099	c103412/f1p1/4403	c117888/f1p0/4708	c97371/f1p0/4855	c38299/f1p0/597	c38615/f1p0/1349	c11110/f1p0/1212
	c104111/f1p2/4640	c105734/f1p1/4638	c103413/f1p0/4629	c117905/f1p0/4880	c126908/f1p0/4852	c38455/f1p0/1025	c38647/f1p0/730	c50598/f1p0/1212
	c104112/f1p3/4941	c105735/f1p0/4575	c103416/f1p0/5146	c117910/f1p0/4964	c105352/f1p2/4850	c38466/f1p0/843	c38657/f1p0/771	c58468/f1p0/1213
	c104114/f1p2/4714	c105739/f1p0/4873	c103419/f1p1/4653	c117928/f1p0/4464	c103840/f1p0/4842	c38538/f1p0/781	c38847/f1p0/1815	c12396/f1p0/1216
	c104115/f1p0/4499	c10575/f1p1/1727	c103422/f1p0/4641	c117997/f1p1/4709	c106570/f1p0/4836	c38600/f3p0/612	c38958/f1p0/881	c38912/f1p0/1218
	c104120/f1p5/4643	c105754/f1p0/4864	c103423/f1p0/4297	c118009/f1p0/6633	c91104/f1p0/3620	c38614/f1p0/1076	c39060/f1p0/462	c95351/f1p0/1218
	c104123/f1p0/4687	c105759/f1p1/4574	c103425/f1p1/4492	c118013/f1p0/6584	c137136/f1p0/6856	c38747/f2p0/1138	c39203/f1p0/751	c14521/f1p0/1219
	c10413/f1p0/1469	c105762/f2p0/4883	c103426/f1p0/5039	c118015/f1p0/4453	c123068/f1p1/4817	c38824/f2p0/1021	c39451/f1p0/1130	c30482/f1p0/1220
	c104145/f1p0/4467	c105765/f1p0/4782	c103431/f1p0/9937	c118016/f1p0/5086	c96525/f1p0/6200	c38856/f1p0/1052	c39569/f1p0/907	c42902/f1p0/1222
	c104150/f1p1/4947	c105767/f1p2/4966	c103432/f1p1/5136	c118017/f1p0/5063	c147684/f1p0/7207	c38889/f1p0/779	c39588/f1p0/1197	c15093/f1p0/1222
	c104152/f1p3/4959	c105768/f1p0/4587	c103433/f1p0/4884	c118027/f1p0/6093	c146391/f1p0/5577	c38912/f1p0/1218	c39589/f1p0/750	c68376/f1p0/1224
	c104156/f1p3/4500	c105769/f1p0/4954	c103434/f1p0/4736	c118030/f1p0/6589	c110320/f1p0/4761	c38933/f1p0/550	c39670/f1p0/984	c17993/f1p1/1226
	c104157/f1p0/4822	c105771/f1p2/4929	c103435/f1p0/5093	c118062/f1p0/7035	c107363/f1p0/4759	c38948/f1p0/523	c39697/f1p0/1667	c3395/f1p0/1226
	c104160/f1p1/4637	c105772/f1p0/4845	c103437/f1p0/6518	c118135/f1p0/4546	c24449/f1p0/2374	c38970/f1p1/785	c39734/f1p0/714	c48709/f1p0/1227
	c104162/f1p4/4838	c105783/f1p1/4655	c103439/f1p0/4529	c11814/f1p0/986	c105385/f1p0/4746	c38973/f1p0/352	c39826/f1p0/856	c59159/f1p0/1228
	c104177/f1p0/4708	c105796/f1p6/4209	c103444/f1p0/5449	c11819/f1p0/1190	c124320/f1p0/4744	c39046/f1p0/862	c39858/f1p0/3076	c6587/f1p0/1232
	c104178/f1p2/4342	c105812/f1p2/4197	c103445/f1p1/5149	c11820/f2p2/770	c96207/f1p6/1421	c39095/f1p1/530	c39964/f1p0/2856	c12517/f1p0/1248
	c104179/f1p1/4709	c105815/f1p1/4685	c103453/f1p0/4549	c118231/f1p0/4623	c38844/f1p0/2027	c39195/f1p0/1005	c40077/f1p0/1161	c27098/f1p0/1250
	c104180/f1p4/5323	c105816/f2p0/4595	c103454/f1p0/5129	c118262/f1p0/12434	c95677/f1p0/4727	c39242/f1p0/1258	c40117/f1p0/621	c23046/f1p0/1252
	c104186/f1p1/4990	c105821/f1p0/5190	c103458/f1p0/6210	c118291/f1p0/5301	c98016/f1p0/4726	c39244/f1p0/1013	c40139/f1p0/724	c23345/f1p0/1252
	c104196/f1p1/5204	c105825/f1p0/4705	c103459/f1p0/5044	c11831/f1p0/325	c97346/f1p0/2834	c39273/f1p0/980	c40169/f1p0/1110	c33965/f2p0/1254
	c104198/f1p6/4614	c105828/f1p0/4841	c103460/f1p0/4617	c118320/f1p0/6301	c126268/f1p0/4713	c39295/f1p0/816	c40257/f1p0/1590	c36444/f1p0/1254
	c104204/f1p0/4734	c105829/f1p0/4370	c103464/f1p0/4927	c118414/f1p0/5102	c117997/f1p1/4709	c39304/f1p0/658	c40260/f1p0/1142	c42605/f1p4/1254
	c104209/f3p12/4581	c105836/f1p0/4766	c103465/f1p0/4934	c118419/f1p0/4984	c103814/f1p1/4700	c39612/f1p0/659	c40344/f1p0/615	c45813/f1p0/1254
	c104211/f1p2/4660	c105841/f1p2/4711	c103466/f1p0/4805	c118445/f1p0/6118	c107013/f1p0/4696	c39613/f2p1/1262	c40353/f1p0/767	c56931/f1p3/1256
	c104216/f1p5/4245	c105848/f1p0/4552	c103468/f1p2/5031	c118477/f1p0/6171	c105651/f1p0/4688	c39675/f1p0/614	c40361/f1p0/1614	c11939/f1p0/1256
	c104217/f1p2/4747	c105866/f1p0/4346	c10347/f1p0/1224	c118511/f1p0/4331	c122375/f1p0/4684	c39695/f1p3/1083	c41938/f1p0/435	c50562/f1p0/1258
	c104219/f1p2/4773	c105869/f1p1/4764	c103471/f1p0/4821	c118513/f1p0/5602	c122709/f1p0/4683	c39775/f1p0/823	c41976/f1p0/1789	c64864/f1p1/1258
	c10422/f1p2/1684	c105884/f1p1/5010	c103472/f1p0/4953	c118544/f1p0/7627	c117253/f1p0/4668	c39798/f1p1/677	c42009/f1p0/4148	c43653/f1p0/1260
	c104220/f1p1/4820	c105886/f1p2/5017	c103473/f1p0/5489	c118561/f1p0/6156	c127995/f1p0/4664	c39876/f1p0/323	c42109/f1p0/803	c59426/f1p0/1260
	c104226/f1p1/5117	c105890/f1p2/4594	c103477/f1p0/4699	c11858/f1p0/879	c126262/f1p0/4662	c39906/f1p0/360	c42230/f1p0/1022	c39613/f2p1/1262
	c10423/f3p1/1189	c105893/f1p1/5031	c103479/f1p0/4905	c118583/f1p0/14988	c96577/f1p3/4651	c39936/f1p0/986	c42328/f1p0/1637	c9599/f1p0/1262
	c104236/f1p3/4936	c10590/f1p0/771	c10348/f3p1/1752	c118602/f1p0/4272	c124003/f1p0/6676	c39939/f1p0/775	c42399/f1p0/607	c33704/f1p0/1262
	c10424/f4p3/1699	c105904/f1p1/4949	c103480/f1p0/5477	c118614/f1p0/5798	c103073/f1p0/5118	c40060/f1p0/696	c42482/f1p0/887	c37623/f1p0/1263
	c104244/f1p0/4835	c105905/f1p0/4347	c103485/f1p0/6518	c11862/f1p0/898	c18002/f1p0/1541	c40127/f2p0/461	c42495/f1p0/752	c23790/f1p0/1266
	c104247/f1p5/4540	c105907/f1p0/4840	c103486/f1p0/4555	c118620/f1p0/4936	c92514/f1p0/4616	c40152/f1p0/1034	c42517/f1p0/1215	c31712/f1p0/1271
	c104248/f1p3/4765	c105908/f1p0/4534	c103488/f1p0/9303	c118622/f1p0/4846	c92744/f1p0/4615	c40268/f1p1/644	c42540/f1p0/1425	c46228/f1p0/1271
	c10426/f1p0/1663	c105917/f1p0/4465	c103492/f1p1/9679	c118640/f1p0/4712	c88399/f1p0/9578	c40355/f1p1/751	c42575/f1p0/665	c64770/f1p0/1272
	c104261/f1p0/4563	c105920/f1p3/4635	c103494/f1p0/5020	c118651/f1p0/3928	c87290/f1p0/4600	c40370/f1p2/688	c42595/f1p0/1385	c12030/f1p2/1275
	c104263/f1p0/4508	c105937/f1p0/4613	c103495/f1p0/4595	c118654/f1p0/4471	c150940/f1p0/6063	c41451/f3p0/684	c42936/f1p0/861	c44646/f1p0/1275
	c104264/f1p2/4717	c105941/f1p0/4653	c103496/f1p0/5080	c118706/f1p0/6684	c94330/f1p0/4593	c41475/f3p0/1016	c43315/f1p0/1024	c27286/f1p0/1276
	c104267/f1p3/4574	c105948/f1p0/4906	c103499/f1p0/7414	c118721/f1p0/4506	c151183/f1p0/5498	c41785/f2p0/873	c43548/f1p0/965	c80643/f1p0/1277
	c104272/f1p1/4204	c105949/f1p0/4757	c103500/f1p0/4650	c118732/f1p0/4980	c123188/f1p0/4588	c41845/f1p1/921	c43609/f1p0/1208	c53875/f2p0/1278
	c104275/f1p0/4668	c105956/f1p0/4968	c103502/f1p0/4832	c118760/f1p0/6239	c122564/f1p0/4587	c41936/f1p1/1334	c43653/f1p0/1260	c75738/f1p0/1280
	c104299/f1p0/4680	c105967/f1p0/4831	c103508/f1p0/4655	c118768/f1p0/4063	c20196/f1p0/3439	c41966/f1p0/1366	c43711/f1p0/548	c66967/f1p0/1281
	c104301/f1p0/4806	c105975/f1p2/4464	c103510/f1p3/4345	c118773/f1p0/3568	c43312/f1p0/1521	c41979/f1p0/950	c43721/f1p0/750	c12244/f1p0/1283
	c104306/f1p6/4634	c105983/f1p1/4596	c103515/f1p1/4680	c118775/f1p0/5843	c89965/f1p0/1520	c42023/f1p0/992	c43738/f1p0/1602	c15375/f1p0/1284
	c104323/f1p1/4718	c105991/f1p0/4882	c103517/f1p0/4239	c118788/f1p2/4420	c109546/f1p0/3419	c42072/f1p1/1217	c43745/f1p0/2408	c22673/f1p0/1284
	c104325/f1p0/4572	c105996/f2p0/4726	c103518/f1p0/4698	c118812/f1p5/5051	c139179/f1p0/5370	c42075/f1p0/810	c43987/f1p0/515	c28636/f1p0/1285
	c10433/f1p1/1025	c106008/f1p0/5291	c103519/f2p0/4359	c118819/f1p0/5614	c58253/f1p0/2270	c42097/f1p0/897	c44062/f1p1/767	c58516/f1p0/1287
	c104334/f1p1/4220	c106013/f1p1/4592	c103520/f1p0/4461	c118834/f1p0/1606	c122800/f1p0/4521	c42104/f1p1/500	c44139/f1p0/524	c13580/f1p0/1288
	c104341/f1p1/5005	c106020/f1p0/5015	c103522/f1p0/5103	c118843/f1p0/4844	c47690/f1p0/1936	c42141/f1p0/376	c44162/f1p0/1401	c18173/f1p0/1291
	c104343/f1p1/4823	c106021/f1p0/4873	c103523/f1p1/4834	c118852/f1p0/4509	c124780/f1p0/4512	c42177/f1p0/760	c44174/f1p0/1971	c54460/f1p0/1293
	c104349/f1p0/4638	c106026/f1p0/4856	c103524/f1p0/4582	c118854/f1p0/2342	c85383/f8p1/4508	c42185/f2p0/1010	c44184/f1p0/1545	c37067/f1p1/1294
	c10435/f7p4/1115	c106033/f2p0/4378	c103525/f1p1/4411	c11886/f1p1/1648	c105799/f1p0/4507	c42352/f1p0/1309	c44193/f1p0/1104	c20044/f1p0/1296
	c104352/f1p1/4747	c106043/f1p0/4850	c103532/f1p0/10176	c118865/f1p0/4843	c110942/f1p0/4504	c42605/f1p4/1254	c44272/f1p0/1181	c44999/f1p5/1297
	c104356/f1p31/5009	c106049/f1p1/4921	c103533/f1p0/4447	c11891/f2p1/887	c48971/f1p0/12712	c42648/f1p0/691	c44497/f1p0/915	c13443/f1p0/1297
	c104361/f1p1/4648	c106050/f1p0/4524	c103541/f1p2/4751	c118934/f1p0/6246	c106703/f1p0/4484	c42674/f1p0/709	c44516/f1p0/569	c50431/f1p0/1297
	c104368/f1p0/4791	c106055/f1p0/4894	c103543/f1p0/4911	c118976/f1p0/5883	c88402/f1p0/16714	c42691/f1p1/741	c44561/f1p0/1210	c10514/f1p0/1298
	c104372/f1p0/4581	c106062/f1p0/4340	c103546/f1p0/4263	c118984/f1p0/5795	c92632/f1p0/4448	c42698/f1p0/1186	c44646/f1p0/1275	c37313/f1p0/1298
	c104373/f1p4/4805	c106063/f1p1/4950	c103548/f1p0/4474	c118987/f1p0/1280	c122045/f1p1/4447	c42884/f1p1/1110	c44683/f1p0/1069	c36876/f1p0/1300
	c104374/f1p0/4451	c106070/f1p0/4324	c103550/f1p0/4769	c11899/f1p0/2741	c126212/f1p0/4445	c42902/f1p0/1222	c44695/f1p0/1039	c10936/f2p0/1301
	c104383/f1p0/4994	c106073/f1p2/4917	c103553/f1p0/5068	c118997/f1p0/6728	c120601/f1p0/4425	c42976/f1p0/918	c44781/f1p0/679	c24242/f1p0/1302
	c104386/f1p2/5057	c106077/f1p0/4753	c103556/f1p0/4931	c11900/f1p0/1057	c110626/f1p0/4423	c43076/f1p0/1074	c44850/f1p0/676	c22126/f1p0/1303
	c104389/f1p2/5023	c106079/f1p0/4546	c103557/f1p0/17121	c119011/f1p0/4690	c65212/f1p0/2204	c43078/f1p1/527	c45188/f1p0/3104	c24278/f2p0/1305
	c10439/f2p3/1490	c106082/f1p5/5096	c103558/f1p0/4835	c119049/f1p0/3922	c88040/f1p0/4405	c43117/f1p0/382	c45359/f1p0/554	c36086/f1p0/1307
	c104393/f1p2/4295	c106088/f1p0/4488	c103559/f1p0/4538	c119106/f1p0/5180	c51119/f1p0/1466	c43147/f1p0/1125	c45385/f1p0/998	c36137/f1p0/1307
	c104394/f1p2/4099	c106091/f1p2/4219	c103560/f1p0/4993	c119123/f1p0/4530	c134105/f1p0/6024	c43190/f1p0/600	c45444/f1p1/554	c56215/f1p0/1308
	c104396/f1p0/4990	c106102/f1p4/5081	c103561/f1p0/5145	c119133/f1p0/12746	c103803/f1p0/5256	c43246/f1p0/655	c45451/f1p0/1150	c42352/f1p0/1309
	c104399/f1p2/872	c106107/f1p2/4841	c103565/f1p0/4396	c119137/f1p0/4704	c89182/f1p0/4387	c43258/f1p0/1437	c45465/f1p0/9388	c27584/f1p1/1309
	c104401/f1p0/4969	c106118/f1p0/4464	c103566/f1p0/5238	c119194/f1p0/6805	c25327/f1p0/1462	c43320/f1p0/680	c45502/f1p0/1018	c46337/f1p0/1310
	c104405/f1p1/4531	c106120/f1p1/4819	c103569/f1p0/4825	c119206/f1p0/8323	c124936/f1p0/5408	c43321/f1p0/917	c45534/f1p0/896	c65678/f1p2/1311
	c104408/f1p1/4506	c106122/f1p0/4949	c103571/f1p0/4625	c119238/f1p0/4483	c64205/f1p0/3286	c43433/f1p0/1023	c45541/f1p0/695	c50640/f1p0/1313
	c10441/f2p0/2021	c106125/f1p0/4720	c103573/f1p0/4763	c119272/f1p0/5051	c93504/f1p0/4379	c43670/f1p1/931	c45561/f1p0/2127	c67456/f1p0/1313
	c104418/f1p1/4950	c106131/f1p1/4317	c103576/f1p0/4344	c119328/f1p0/5927	c126002/f1p0/5974	c43699/f2p0/905	c45580/f1p1/975	c3364/f1p0/1317
	c104427/f1p2/4570	c106138/f1p0/5089	c103578/f1p0/12439	c119352/f1p0/6405	c104435/f1p0/7020	c43779/f1p0/651	c45671/f1p0/790	c15847/f1p4/1318
	c10443/f5p3/1344	c106141/f2p2/4904	c103579/f1p1/4634	c119360/f1p0/4865	c143608/f1p0/5626	c43890/f1p0/1075	c45813/f1p0/1254	c12510/f1p0/1319
	c104433/f1p0/4958	c106144/f1p1/4872	c10358/f1p3/1522	c11939/f1p0/1256	c138906/f1p0/2170	c43958/f1p0/748	c46021/f1p0/438	c22597/f1p0/1321
	c104441/f1p3/4942	c106150/f1p1/4768	c103580/f1p1/4835	c119390/f1p0/6781	c118511/f1p0/4331	c43973/f1p0/462	c46024/f1p0/727	c30246/f1p0/1321
	c104447/f1p2/4528	c106152/f1p0/4753	c103581/f1p0/1672	c119392/f1p0/6702	c151445/f1p0/7051	c44000/f1p0/1541	c46058/f1p0/1827	c69172/f1p0/1324
	c104448/f1p1/4760	c106153/f1p0/4732	c103584/f1p0/5113	c119406/f1p0/1603	c21069/f1p0/1853	c44007/f1p0/649	c46181/f1p0/1175	c9965/f1p0/1328
	c10445/f1p0/1747	c106158/f1p0/4979	c103585/f1p0/4779	c119420/f1p0/4362	c88895/f1p0/6972	c44044/f1p0/591	c46190/f1p0/718	c13017/f1p0/1328
	c104457/f2p0/4937	c106160/f1p0/8860	c103589/f1p0/4646	c119428/f1p0/5146	c93372/f1p0/5524	c44072/f1p0/420	c46211/f1p0/1083	c57190/f1p0/1330
	c104473/f1p0/4671	c106162/f1p2/4230	c103590/f1p2/4669	c119431/f1p0/4544	c76706/f1p0/2561	c44135/f1p0/396	c46228/f1p0/1271	c15625/f1p0/1331
	c104481/f1p2/5065	c106168/f1p0/5053	c103592/f1p0/4766	c119432/f1p0/5794	c112581/f1p0/5096	c44302/f1p1/468	c46277/f1p1/1046	c21650/f1p0/1333
	c104483/f1p1/4737	c106169/f1p0/4457	c103593/f1p0/4363	c119445/f1p0/8045	c150757/f1p0/6003	c44319/f1p0/983	c46337/f1p0/1310	c50028/f1p0/1333
	c104485/f2p1/4698	c10617/f5p1/1387	c103594/f1p0/4920	c119453/f1p0/11289	c8623/f1p0/1819	c44406/f1p0/854	c46385/f1p0/2792	c35031/f2p0/1335
	c104493/f1p2/4946	c106173/f1p5/5007	c103595/f1p0/5244	c119463/f1p0/8912	c121467/f1p0/6025	c44460/f1p0/638	c46450/f1p0/909	c48754/f1p0/1336
	c104501/f1p0/4215	c106178/f1p1/4797	c103597/f1p0/5053	c119466/f1p0/8827	c126722/f1p0/6037	c44468/f1p0/664	c46669/f1p0/3665	c59871/f1p0/1339
	c104505/f1p2/4813	c106180/f1p2/4739	c103600/f1p0/4654	c119481/f1p0/5845	c6051/f1p0/1590	c44493/f1p0/791	c46687/f1p0/965	c60268/f1p0/1342
	c104506/f1p4/4754	c106183/f1p1/4920	c103603/f1p0/4585	c119510/f1p0/5340	c93086/f1p0/5889	c44506/f1p0/969	c46761/f1p0/980	c4142/f1p0/1343
	c10451/f1p4/1124	c106189/f2p0/4706	c103609/f1p1/4783	c119546/f1p0/5164	c89762/f1p0/4234	c44627/f1p1/792	c46782/f1p0/1029	c3639/f1p0/1344
	c104512/f1p2/4457	c106194/f1p1/4841	c103613/f1p0/4829	c119548/f1p0/12061	c79662/f1p0/2107	c44629/f2p1/947	c46824/f1p0/790	c48028/f1p0/1344
	c104514/f1p0/4979	c106205/f1p0/4477	c103615/f1p0/5481	c119562/f1p0/6417	c105009/f1p0/3160	c44712/f1p1/573	c46842/f1p0/1006	c55323/f1p0/1344
	c10452/f2p0/1780	c106206/f1p0/5005	c103618/f1p0/4547	c119569/f1p0/5053	c49371/f1p0/2102	c44739/f1p0/986	c46892/f1p0/1849	c38615/f1p0/1349
	c104520/f1p0/4724	c106210/f1p2/4811	c103619/f1p0/5308	c11960/f1p0/1924	c60388/f1p0/2094	c44882/f1p2/864	c46960/f1p0/894	c17565/f1p0/1350
	c104521/f1p0/4192	c106213/f1p0/4112	c103621/f1p0/4910	c119622/f1p0/5883	c50851/f1p0/3140	c44917/f1p0/1274	c47054/f1p0/1035	c32636/f1p0/1351
	c104529/f1p0/4601	c106223/f1p0/4730	c103629/f1p0/4455	c119659/f1p0/9921	c119463/f1p0/8912	c44944/f1p0/1136	c47077/f1p0/1366	c21272/f1p0/1354
	c10453/f1p4/1831	c106231/f2p0/4986	c103630/f1p0/4379	c119675/f1p0/4657	c151193/f1p0/9204	c44999/f1p5/1297	c47185/f1p0/627	c35451/f1p0/1355
	c104536/f1p1/5114	c106237/f1p0/4622	c103633/f1p0/4640	c119681/f1p0/11680	c117718/f1p0/6922	c45015/f1p0/718	c47267/f1p0/1130	c5424/f1p0/1361
	c104544/f1p1/4702	c106238/f1p2/4715	c103634/f1p0/5113	c119750/f3p3/5808	c92218/f2p1/4145	c45096/f1p0/1276	c47290/f1p0/938	c35190/f1p0/1363
	c104548/f1p0/4710	c106240/f1p0/5031	c103636/f1p0/5092	c119776/f1p0/4346	c122617/f1p4/5373	c45097/f1p0/824	c47317/f1p0/776	c53689/f1p0/1363
	c104552/f1p21/4850	c106247/f1p6/9663	c103640/f1p0/4453	c119783/f1p0/5918	c138186/f1p0/5898	c45103/f1p0/727	c47462/f1p0/798	c67306/f1p0/1365
	c104561/f1p0/4655	c106249/f1p0/4609	c103642/f1p0/4955	c119792/f1p0/4793	c147743/f1p0/5322	c45214/f1p0/460	c47464/f1p0/1168	c41966/f1p0/1366
	c104564/f1p0/4255	c106254/f1p1/4615	c103643/f1p0/4672	c119862/f1p0/5660	c32046/f1p0/1541	c45239/f1p0/879	c47475/f1p0/955	c47077/f1p0/1366
	c104571/f1p1/4919	c106256/f1p1/4756	c103645/f1p0/4853	c119882/f1p0/5810	c133903/f1p0/6513	c45364/f1p0/435	c47525/f1p0/734	c27738/f1p0/1369
	c104573/f1p1/4468	c106260/f1p0/4772	c103646/f1p0/4620	c119895/f1p0/6469	c53912/f1p0/9001	c45480/f1p0/1089	c47539/f1p0/703	c36596/f1p0/1369
	c104574/f1p1/4158	c106268/f1p0/4458	c103648/f1p0/4416	c119903/f1p0/4932	c81613/f1p0/2451	c45486/f1p0/588	c47615/f1p0/876	c20120/f1p0/1371
	c104582/f1p0/4777	c106288/f1p0/4509	c10365/f1p0/1186	c119940/f1p0/7498	c102535/f1p1/5044	c45602/f1p1/497	c47700/f1p0/1831	c56721/f1p0/1373
	c104586/f1p1/4765	c106290/f1p0/4774	c103652/f1p3/4441	c120039/f1p0/5395	c142312/f1p0/6604	c45620/f1p0/796	c47703/f1p0/856	c23617/f1p0/1374
	c104588/f1p2/4800	c106292/f1p0/5080	c103653/f1p0/4516	c120054/f1p0/4585	c119622/f1p0/5883	c45622/f1p0/896	c47797/f1p0/974	c64117/f1p0/1374
	c10459/f1p2/835	c106296/f1p0/4793	c103655/f1p0/4672	c12006/f1p0/828	c78616/f1p0/2438	c45737/f1p0/466	c47902/f1p0/942	c82287/f1p3/1375
	c104590/f1p1/4419	c106303/f1p0/4679	c103657/f1p0/4665	c12007/f1p0/1289	c50493/f1p0/1516	c45747/f1p0/836	c47960/f1p0/1139	c58341/f1p0/1375
	c1046/f4p6/1106	c106304/f1p0/5539	c103659/f1p0/4829	c12012/f1p0/464	c124204/f1p0/7507	c45763/f1p0/1055	c48028/f1p0/1344	c56908/f1p0/1377
	c104609/f1p2/4885	c106306/f1p0/4753	c103660/f1p1/4733	c120130/f1p0/5653	c124968/f1p0/5514	c45772/f1p0/616	c48039/f1p0/1011	c79568/f1p0/1378
	c10461/f1p4/1601	c106308/f1p1/4915	c103661/f1p0/5055	c120137/f1p0/6887	c55807/f1p0/1515	c45778/f1p1/694	c48207/f1p0/965	c24450/f1p0/1383
	c104611/f1p1/4603	c106310/f1p0/4852	c103666/f1p0/4976	c120149/f1p0/7129	c120502/f1p1/6393	c45787/f1p0/939	c48374/f1p0/452	c64937/f1p1/1384
	c104612/f2p1/4725	c106319/f1p2/4721	c103667/f1p0/5079	c12021/f1p0/1936	c25300/f1p0/1511	c45826/f1p0/926	c48385/f1p0/2715	c42595/f1p0/1385
	c104617/f1p13/7090	c10632/f1p0/1190	c103670/f1p3/4552	c120219/f1p0/5504	c123191/f1p0/5538	c45851/f1p1/540	c48397/f1p0/2119	c3446/f1p0/1387
	c104623/f1p2/4596	c106327/f1p0/4773	c103673/f1p0/4679	c120244/f1p0/4652	c142475/f1p0/5245	c45873/f1p0/450	c48460/f1p1/866	c23676/f1p0/1395
	c104624/f1p0/4763	c106331/f1p0/4953	c103675/f1p0/4851	c12025/f1p0/747	c73696/f1p0/1508	c45937/f1p1/598	c48582/f1p0/1810	c56740/f1p0/1396
	c104627/f1p0/4531	c106347/f1p2/4512	c103676/f1p2/4303	c120254/f1p0/7542	c125500/f1p0/5112	c45982/f1p0/839	c48709/f1p0/1227	c53777/f1p0/1397
	c104629/f1p1/5026	c106352/f1p0/4778	c103677/f1p0/4685	c12027/f1p0/1964	c126356/f1p0/6486	c46012/f1p1/1064	c48754/f1p0/1336	c44162/f1p0/1401
	c10463/f1p0/1439	c106354/f1p0/4933	c103679/f1p0/4910	c12030/f1p2/1275	c126375/f1p0/5646	c46022/f1p0/1491	c48872/f1p0/1803	c35833/f1p0/1408
	c104632/f1p0/4763	c106358/f1p1/4830	c10368/f1p0/1023	c120331/f1p0/6716	c17416/f1p0/3009	c46043/f1p0/841	c49063/f1p0/1099	c68591/f1p0/1412
	c104634/f1p0/4676	c106364/f1p1/4843	c103681/f1p0/4268	c120346/f1p0/2098	c64135/f1p0/4010	c46064/f1p1/891	c49068/f1p0/953	c56669/f1p0/1413
	c104638/f1p1/4720	c106375/f1p1/5002	c103685/f1p0/5066	c120357/f1p1/4972	c104068/f1p0/5204	c46232/f1p0/1805	c49214/f1p0/1533	c55174/f1p0/1414
	c104639/f1p15/4678	c10638/f1p0/1202	c103687/f1p0/5016	c12036/f1p0/798	c148290/f1p2/6796	c46244/f1p1/701	c49308/f1p0/734	c64034/f1p0/1417
	c104647/f1p2/4749	c106382/f1p1/4970	c103688/f1p0/5032	c120402/f1p0/5217	c66250/f1p0/1713	c46317/f1p0/953	c49318/f1p0/1462	c14164/f1p0/1418
	c104658/f1p2/4902	c106383/f1p0/5012	c10369/f1p0/1873	c120405/f1p0/5757	c139551/f1p0/5163	c46338/f1p0/1126	c49373/f1p0/1063	c30936/f1p0/1418
	c104662/f1p0/4967	c106384/f1p0/4622	c103691/f1p0/4558	c120480/f1p0/4497	c141912/f1p0/6065	c46354/f1p0/749	c49440/f1p0/1129	c55690/f1p0/1420
	c104665/f2p2/4239	c106385/f1p0/4682	c103692/f1p0/11056	c120502/f1p1/6393	c136621/f1p0/5900	c46448/f1p1/969	c49585/f1p0/2100	c20079/f1p0/1425
	c104669/f2p0/4659	c106392/f1p0/4902	c103693/f1p0/4630	c120553/f1p0/5269	c110248/f1p0/3968	c46520/f1p0/572	c49592/f1p0/762	c42540/f1p0/1425
	c104672/f1p1/4440	c106397/f1p0/4822	c103699/f1p0/4642	c120556/f1p0/4794	c59055/f1p0/1698	c46596/f1p1/511	c49790/f1p0/1185	c20321/f1p0/1426
	c104674/f1p1/4324	c106413/f1p3/4909	c103701/f1p0/5138	c120581/f1p0/5534	c112576/f1p0/14916	c46606/f1p0/685	c49793/f1p0/958	c59198/f1p0/1427
	c104683/f1p0/4812	c106423/f1p1/4645	c103703/f1p0/4749	c120587/f1p0/1143	c20098/f1p0/2371	c46630/f1p0/904	c49840/f1p0/2611	c15573/f1p0/1428
	c104687/f1p0/5091	c106427/f1p0/4491	c103705/f1p0/4680	c120590/f1p0/4391	c30325/f1p0/1481	c46670/f1p0/1341	c49964/f1p0/1182	c30474/f1p0/1428
	c104688/f1p2/5016	c106428/f1p0/5251	c103707/f1p0/4455	c12060/f1p0/568	c30131/f1p0/2369	c46790/f1p1/1094	c50028/f1p0/1333	c73502/f1p0/1429
	c10469/f1p2/1495	c106433/f1p0/4608	c103708/f1p0/5091	c120601/f1p0/4425	c26323/f1p0/1688	c46816/f1p0/828	c50100/f1p0/373	c27607/f1p0/1430
	c104692/f1p0/4839	c106435/f1p1/4266	c103709/f1p0/4868	c120610/f1p0/4131	c67530/f1p0/1475	c46906/f1p0/894	c50344/f1p0/554	c67360/f1p0/1432
	c104697/f1p0/4442	c106445/f1p1/5211	c103710/f1p0/4780	c120622/f1p0/5010	c134180/f1p0/6186	c46933/f1p0/786	c50406/f1p0/863	c54914/f1p0/1438
	c10470/f1p0/1451	c106449/f1p1/4635	c103711/f1p0/5614	c120641/f1p0/4701	c94352/f1p0/11114	c46952/f1p0/828	c50431/f1p0/1297	c24855/f1p0/1439
	c104707/f1p1/4008	c106450/f1p1/4804	c103717/f1p0/5285	c12066/f1p0/939	c148701/f1p0/5579	c47116/f1p0/559	c50528/f1p0/927	c66291/f1p0/1440
	c104711/f1p1/5249	c106462/f1p0/4322	c103720/f1p0/6134	c120685/f1p0/6406	c123545/f1p0/9836	c47164/f1p0/774	c50562/f1p0/1258	c68090/f1p0/1451
	c104713/f1p1/4448	c106485/f1p0/4744	c103726/f1p0/4756	c12077/f1p0/687	c122941/f1p2/5526	c47194/f1p0/517	c50598/f1p0/1212	c27801/f1p0/1456
	c10472/f1p4/1506	c106493/f1p2/4549	c103728/f1p0/4771	c12080/f1p0/983	c135647/f1p0/6084	c47211/f1p1/883	c50600/f1p1/505	c55117/f1p0/1457
	c104720/f1p0/5050	c106494/f1p0/4914	c103729/f1p0/4713	c120840/f1p0/5292	c149290/f1p0/6218	c47216/f1p0/951	c50609/f1p1/1071	c10782/f1p0/1458
	c104739/f1p0/4840	c106496/f1p0/4570	c103730/f1p0/4703	c120890/f1p0/4829	c118445/f1p0/6118	c47244/f1p0/1014	c50676/f1p0/749	c35986/f1p0/1461
	c104740/f1p0/4619	c106504/f1p7/5022	c103735/f1p0/4732	c120924/f1p0/5925	c136976/f1p0/5650	c47310/f1p1/2794	c50800/f1p0/721	c49318/f1p0/1462
	c104754/f2p1/4733	c106507/f1p0/5029	c103737/f1p0/4846	c120987/f1p1/4759	c140224/f1p0/5963	c47348/f1p0/597	c50894/f1p0/1116	c18119/f1p0/1465
	c10476/f1p2/1155	c106519/f1p0/4816	c103740/f1p0/4701	c121002/f1p0/6042	c136261/f1p0/6526	c47367/f1p0/613	c50900/f1p0/1591	c4813/f1p0/1470
	c10477/f1p0/1354	c106525/f1p0/4655	c103743/f1p0/4763	c121022/f1p0/5527	c77334/f1p0/2916	c47430/f1p0/608	c50905/f1p0/2571	c60942/f1p0/1473
	c104770/f1p1/4836	c106526/f1p4/4654	c103744/f1p0/4762	c121050/f1p0/3402	c121066/f1p0/5140	c47735/f1p0/785	c50929/f1p0/730	c55320/f1p0/1482
	c104771/f1p0/5144	c10653/f6p5/1017	c103749/f1p0/4759	c121051/f1p1/4681	c127167/f1p2/6312	c47745/f1p1/777	c50974/f1p0/3512	c24838/f1p0/1491
	c104797/f1p2/5072	c106533/f1p0/4795	c103751/f1p0/4303	c121066/f1p0/5140	c27800/f1p0/1448	c47770/f1p0/744	c51239/f1p0/973	c11277/f1p0/1500
	c1048/f8p2/1190	c106536/f1p0/4783	c103752/f1p0/4844	c121099/f1p0/5848	c103158/f1p0/5077	c47809/f1p1/574	c51291/f1p0/523	c2600/f1p0/1512
	c104800/f1p8/4965	c106548/f1p2/4670	c103753/f1p0/4841	c12110/f1p0/1153	c148615/f1p0/5172	c47931/f1p0/926	c51299/f1p0/785	c22382/f1p0/1512
	c104810/f3p4/4935	c106551/f1p0/4836	c103755/f1p0/4346	c121159/f1p0/6151	c91510/f1p0/5344	c47944/f1p1/516	c51307/f1p0/426	c54118/f1p0/1515
	c104817/f1p4/4560	c106559/f1p0/4928	c103758/f1p1/4421	c12116/f1p0/1286	c97908/f1p0/5043	c48150/f1p1/1066	c53505/f1p0/844	c30664/f1p0/1518
	c104821/f1p0/4701	c106569/f1p0/4238	c103760/f1p0/6396	c121160/f1p0/4716	c25308/f1p0/1641	c48190/f1p0/1332	c53564/f1p0/837	c79438/f1p0/1521
	c104824/f1p0/4629	c106572/f1p1/4712	c103763/f1p0/4712	c121202/f1p0/5109	c145817/f2p0/5480	c48204/f1p0/828	c53595/f1p0/3379	c18250/f1p0/1523
	c104827/f1p0/4734	c106580/f1p2/4699	c103765/f1p0/5394	c121216/f1p0/3867	c30234/f1p0/2293	c48220/f1p1/542	c53689/f1p0/1363	c24208/f1p0/1528
	c104828/f1p2/4625	c106581/f1p0/5057	c103772/f1p0/4333	c121227/f1p0/6899	c128130/f1p0/5764	c48298/f1p0/963	c53693/f1p0/1943	c49214/f1p0/1533
	c104832/f1p1/4455	c106583/f1p0/5096	c103780/f1p1/4504	c121245/f1p0/3866	c92672/f1p0/5006	c48343/f1p1/389	c53756/f1p0/597	c18294/f1p0/1536
	c104844/f1p2/4894	c106586/f1p0/4817	c103782/f1p0/4827	c121259/f1p0/4554	c24767/f1p0/1636	c48378/f1p0/707	c53777/f1p0/1397	c30475/f1p0/1536
	c104848/f1p2/4902	c106593/f1p0/4581	c103783/f1p0/4794	c121294/f1p0/4248	c38917/f1p0/2287	c48552/f1p1/1051	c53821/f1p0/2402	c57757/f1p0/1540
	c104852/f1p0/4151	c106595/f1p0/5121	c103784/f1p0/4773	c121297/f1p0/4712	c80961/f1p0/3811	c48589/f2p1/1718	c53875/f2p0/1278	c44184/f1p0/1545
	c104856/f1p1/4708	c106602/f1p0/4137	c103788/f1p0/4626	c121371/f1p0/4750	c46634/f1p0/1633	c48789/f1p0/599	c53988/f1p0/1803	c33545/f1p0/1547
	c104859/f1p1/4789	c106603/f1p0/4907	c103789/f1p0/4162	c121400/f1p0/5683	c146978/f1p0/6236	c48790/f1p0/780	c54118/f1p0/1515	c25441/f1p0/1552
	c104869/f1p3/5122	c106614/f1p0/4375	c103792/f1p0/4943	c121425/f1p0/4249	c89941/f1p0/5368	c48795/f1p0/701	c54241/f1p0/2425	c30597/f1p1/1552
	c104873/f1p0/4724	c10662/f1p0/1285	c103794/f1p0/4849	c121429/f1p0/12658	c112034/f1p0/5002	c48810/f1p0/921	c54283/f1p0/3755	c54543/f1p0/1566
	c104876/f1p0/4972	c106621/f1p0/5103	c103796/f1p0/5204	c121457/f1p0/8098	c30805/f1p0/1889	c48854/f1p2/1207	c54455/f1p0/891	c15901/f1p0/1569
	c104883/f1p0/4711	c106626/f1p1/4773	c103799/f1p0/4375	c121467/f1p0/6025	c79866/f1p0/7285	c48916/f1p0/799	c54460/f1p0/1293	c27106/f1p0/1573
	c104887/f1p3/4736	c106627/f1p0/4851	c103800/f1p0/4922	c121469/f1p0/4472	c13726/f1p0/1414	c48939/f1p0/704	c54543/f1p0/1566	c7518/f1p0/1576
	c10489/f3p1/1228	c106637/f2p0/4760	c103802/f1p0/5068	c121475/f1p0/4158	c122400/f1p0/5769	c49023/f1p0/426	c54746/f1p0/1942	c74705/f1p0/1576
	c104898/f1p1/4903	c106653/f1p0/4808	c103804/f1p0/5021	c121486/f1p0/8030	c80575/f1p0/6213	c49097/f1p0/516	c54818/f1p0/651	c128095/f1p0/1585
	c104899/f1p0/4921	c10666/f4p2/658	c103805/f1p1/5328	c121503/f1p0/4505	c140126/f1p0/5729	c49231/f1p0/966	c54914/f1p0/1438	c40257/f1p0/1590
	c10490/f3p1/1185	c106665/f1p4/4856	c103806/f1p0/4702	c121538/f1p0/5825	c54226/f1p0/1592	c49239/f1p0/720	c55111/f1p0/2807	c50900/f1p0/1591
	c10491/f2p0/1624	c106667/f1p1/4821	c103808/f1p0/4924	c121567/f1p0/2526	c35188/f1p0/3714	c49280/f1p2/729	c55117/f1p0/1457	c31231/f1p0/1594
	c104913/f1p1/4804	c106680/f1p0/4802	c103809/f1p0/4958	c12158/f1p2/1148	c134621/f1p1/5854	c49396/f1p0/936	c55174/f1p0/1414	c55678/f1p0/1595
	c104917/f2p0/4772	c106682/f1p1/4909	c10381/f1p0/2107	c121600/f1p0/4792	c136802/f1p0/5799	c49404/f1p0/1103	c55318/f1p0/338	c12801/f1p1/1601
	c104924/f2p1/2926	c106686/f1p1/4814	c103810/f1p0/4831	c121625/f1p0/4930	c88487/f1p0/16387	c49466/f1p0/579	c55320/f1p0/1482	c81991/f1p0/1601
	c104927/f1p1/4647	c106691/f1p0/4959	c103817/f1p0/4582	c121642/f1p0/9235	c121002/f1p0/6042	c49476/f1p0/1174	c55323/f1p0/1344	c64989/f1p1/1602
	c104929/f1p0/4374	c106694/f1p0/4470	c103819/f1p0/4778	c121647/f1p0/5632	c133500/f1p0/5885	c49501/f1p3/808	c55669/f1p0/1067	c43738/f1p0/1602
	c104933/f1p0/4799	c106697/f1p2/7789	c103822/f1p0/4849	c121658/f1p0/5983	c107530/f1p0/7850	c49594/f1p1/718	c55678/f1p0/1595	c22822/f1p0/1610
	c104939/f1p0/4254	c106729/f1p0/4800	c103824/f1p0/5054	c121683/f1p0/4903	c47836/f1p0/3645	c49600/f1p0/421	c55759/f1p0/810	c40361/f1p0/1614
	c104945/f1p0/4580	c106733/f1p0/4823	c103827/f1p0/4463	c121703/f1p0/4614	c147585/f1p0/5552	c49772/f1p0/494	c55811/f1p0/5059	c9561/f1p0/1617
	c104951/f1p2/4730	c106737/f1p0/4733	c10383/f1p0/1508	c12178/f1p0/1225	c137821/f1p0/6321	c49839/f1p0/555	c55814/f1p0/1105	c32470/f1p0/1630
	c104953/f1p2/2072	c106738/f1p2/4504	c103830/f1p0/4564	c121786/f1p2/4841	c95145/f1p0/8217	c49849/f3p0/646	c55886/f1p0/960	c27630/f1p0/1632
	c104961/f1p1/4672	c106747/f1p0/4768	c103832/f1p0/4776	c121794/f1p0/6523	c141008/f1p1/6640	c49902/f1p0/905	c55951/f1p0/966	c65531/f1p0/1634
	c104969/f1p1/4718	c106775/f1p1/4859	c103835/f1p0/4085	c121800/f1p0/6286	c146271/f1p0/2701	c49953/f1p0/753	c55973/f1p0/1670	c42328/f1p0/1637
	c104970/f1p3/4540	c106776/f1p0/4423	c103836/f1p0/4583	c12182/f2p0/1149	c105619/f1p0/5829	c50065/f1p0/689	c56078/f1p0/4067	c25859/f1p0/1638
	c104973/f1p0/4873	c106788/f1p0/4742	c103838/f1p0/4914	c121852/f1p1/4504	c147679/f1p0/5753	c50078/f1p0/1075	c56245/f1p0/1639	c56245/f1p0/1639
	c104979/f1p2/4850	c10680/f1p0/1062	c103842/f1p0/4400	c121882/f1p0/4325	c141313/f1p0/5351	c50111/f1p0/528	c56572/f1p0/1012	c64916/f1p0/1639
	c104980/f1p2/4382	c106804/f1p0/5009	c103843/f1p0/5055	c121889/f1p0/5564	c141926/f1p0/5663	c50203/f1p0/624	c56645/f1p0/1065	c12544/f1p0/1640
	c104992/f1p0/4542	c106805/f1p0/4701	c103848/f1p0/5469	c12189/f1p0/588	c75659/f1p0/2670	c50242/f1p0/678	c56669/f1p0/1413	c18093/f1p0/1646
	c104996/f1p2/4347	c106807/f1p1/5075	c103850/f1p0/6290	c121890/f1p0/5274	c63598/f1p0/1525	c50343/f1p0/1094	c56704/f1p0/1065	c31106/f1p0/1650
	c105003/f1p1/4914	c106831/f1p1/4946	c103854/f1p1/4627	c121896/f1p0/5805	c132529/f1p0/5846	c50375/f1p0/1002	c56721/f1p0/1373	c14861/f1p0/1655
	c105008/f1p0/4762	c106847/f1p0/4745	c103857/f1p0/4641	c121907/f1p2/5740	c90115/f1p1/5134	c50640/f1p0/1313	c56740/f1p0/1396	c57053/f1p0/1657
	c10501/f1p1/1548	c106858/f1p0/4780	c10386/f1p0/595	c121913/f1p0/14701	c74126/f1p0/2127	c50668/f1p0/802	c56778/f1p0/3300	c21554/f1p0/1662
	c105011/f1p3/5102	c106866/f1p0/4669	c103860/f1p0/5025	c121927/f1p0/6194	c47301/f1p1/1519	c50695/f1p0/570	c56908/f1p0/1377	c15529/f1p0/1664
	c105014/f1p1/4724	c106867/f1p0/4521	c103862/f1p0/4637	c121944/f1p0/7498	c80591/f1p0/2635	c50752/f2p0/980	c57053/f1p0/1657	c39697/f1p0/1667
	c105018/f1p1/4815	c106870/f1p1/5024	c103864/f1p0/4950	c121962/f1p0/6535	c118414/f1p0/5102	c50780/f1p0/1257	c57185/f1p0/3776	c55973/f1p0/1670
	c105025/f1p2/3885	c106873/f1p0/4784	c103866/f1p0/5205	c121966/f1p0/4935	c74091/f1p0/3504	c50787/f1p0/301	c57190/f1p0/1330	c88669/f1p0/1670
	c105026/f1p1/4887	c106874/f1p1/4828	c103867/f1p0/4362	c121973/f1p0/6045	c120924/f1p0/5925	c50809/f1p1/958	c57292/f1p0/779	c23844/f1p0/1681
	c105028/f1p0/4538	c106876/f1p1/4734	c103869/f1p1/4337	c121994/f1p0/5073	c59716/f1p0/1740	c50833/f1p0/587	c57502/f1p0/2597	c17164/f1p0/1683
	c10503/f1p0/1072	c106878/f1p0/4839	c103870/f1p0/5162	c121999/f1p0/5698	c37722/f1p0/1491	c50868/f1p0/838	c57593/f1p0/1049	c66984/f1p1/1694
	c105035/f1p0/4784	c106894/f1p1/4378	c103874/f1p0/7871	c122040/f1p0/4682	c41915/f1p0/1734	c50893/f1p0/980	c57644/f1p0/1723	c66903/f1p0/1710
	c105046/f1p0/4662	c106897/f1p0/4646	c103875/f1p0/4646	c122041/f1p0/3882	c58164/f1p1/2076	c50907/f1p1/582	c57757/f1p0/1540	c20425/f1p0/1715
	c105050/f1p1/4531	c106903/f1p1/4782	c103878/f1p0/4496	c122045/f1p1/4447	c97584/f1p0/5069	c51029/f1p0/517	c57858/f1p0/586	c137592/f1p0/1715
	c105053/f1p0/4394	c106905/f1p0/4438	c103881/f1p0/4983	c122055/f1p0/7906	c47894/f1p0/1720	c51167/f1p1/624	c58275/f1p0/5997	c64358/f1p0/1719
	c105056/f1p0/4439	c106914/f1p0/4716	c103882/f1p0/4727	c12207/f1p0/891	c147574/f1p0/1720	c51221/f1p0/882	c58341/f1p0/1375	c57644/f1p0/1723
	c105060/f1p1/4279	c106918/f1p0/5070	c103884/f1p1/2279	c122122/f1p0/5837	c151752/f1p0/6818	c51222/f1p0/956	c58468/f1p0/1213	c151564/f1p0/1729
	c105062/f1p0/3853	c106922/f1p1/4455	c103885/f1p1/4515	c122124/f1p0/4912	c94077/f1p0/2579	c51240/f3p0/1314	c58496/f1p0/987	c25561/f1p0/1730
	c105066/f1p0/4636	c106931/f1p0/4645	c103886/f1p0/4814	c122155/f1p1/5100	c66668/f1p0/2575	c51279/f1p1/445	c58516/f1p0/1287	c110869/f1p0/1739
	c10508/f1p0/1199	c106947/f1p0/4621	c103888/f1p0/4829	c122164/f1p0/5607	c125716/f1p0/12219	c51424/f1p0/1133	c58686/f1p0/1017	c60614/f1p0/1745
	c105090/f1p3/4491	c106950/f1p0/4550	c103891/f1p0/4159	c12223/f1p0/1236	c3633/f1p0/1712	c51433/f2p1/523	c58944/f1p0/1128	c23703/f1p0/1747
	c105104/f1p0/4620	c106957/f1p0/4358	c103892/f1p0/5185	c122252/f1p0/4906	c106834/f1p1/5032	c51481/f1p0/993	c59027/f1p0/1106	c67026/f2p0/1758
	c105115/f1p5/4753	c10697/f1p0/1231	c103894/f1p0/4714	c122281/f1p0/4876	c101834/f2p0/5077	c51482/f1p0/687	c59079/f1p0/1023	c31688/f1p0/1762
	c105119/f1p0/5099	c106973/f1p0/4919	c103896/f1p0/4740	c122355/f1p3/6330	c138470/f1p0/6997	c51539/f1p0/549	c59097/f1p0/667	c41976/f1p0/1789
	c105121/f1p0/4253	c106975/f1p0/6801	c103898/f1p0/4235	c12237/f1p0/689	c135781/f1p0/6903	c51560/f1p0/1050	c59198/f1p0/1427	c60562/f1p1/1794
	c105123/f1p1/4506	c106978/f1p0/4501	c10390/f2p0/557	c122372/f1p0/6626	c59324/f1p1/1459	c51582/f1p0/941	c59426/f1p0/1260	c48872/f1p0/1803
	c105124/f1p1/4310	c106984/f1p0/4960	c103900/f1p0/4786	c122373/f1p0/4970	c132518/f1p0/6767	c52316/f3p1/876	c59508/f1p0/3457	c53988/f1p0/1803
	c105129/f1p5/4705	c106989/f1p0/4621	c103906/f1p0/5125	c122375/f1p0/4684	c107627/f2p15/5008	c53385/f2p1/1318	c59580/f1p0/1131	c46232/f1p0/1805
	c10513/f2p1/1835	c107020/f1p0/4975	c103907/f1p0/4710	c122378/f1p0/6211	c46238/f1p0/1457	c53463/f2p0/984	c59664/f1p0/998	c48582/f1p0/1810
	c105130/f1p6/4195	c107025/f1p0/4842	c103908/f1p0/5309	c122384/f1p0/7591	c19788/f1p0/2030	c53807/f1p0/658	c59802/f1p0/1091	c38847/f1p0/1815
	c105131/f1p0/4270	c107030/f1p1/5172	c103914/f1p1/4487	c122396/f1p0/2461	c5578/f1p0/2026	c53957/f1p0/1007	c59840/f1p0/826	c63839/f1p0/1825
	c105134/f1p4/4319	c107036/f1p1/4991	c103918/f1p0/4869	c122400/f1p0/5769	c118030/f1p0/6589	c53983/f1p0/794	c59868/f1p0/811	c67881/f1p2/1826
	c105136/f1p2/4780	c107037/f1p1/4979	c103920/f1p0/4914	c12244/f1p0/1283	c149646/f1p0/7349	c54035/f1p0/744	c59871/f1p0/1339	c46058/f1p0/1827
	c105140/f1p0/4810	c107041/f1p0/4960	c103921/f1p3/4917	c12247/f1p0/1103	c108476/f1p0/3365	c54131/f1p0/1080	c59908/f1p0/874	c47700/f1p0/1831
	c105143/f1p1/5225	c107044/f1p1/4282	c103923/f1p0/4515	c122479/f1p0/1283	c105732/f1p0/8257	c54223/f1p0/638	c59926/f1p0/1166	c66070/f1p0/1831
	c105153/f1p0/4834	c107049/f1p0/4725	c103924/f1p2/4706	c122480/f1p0/6173	c148210/f1p0/7756	c54246/f1p0/802	c59995/f1p0/1189	c36608/f1p0/1833
	c105161/f1p2/4094	c107052/f1p1/5067	c103925/f1p0/8682	c122487/f1p1/5907	c151022/f1p0/5647	c54306/f1p4/1029	c60129/f1p0/1162	c108611/f1p0/1847
	c105162/f1p0/4459	c107055/f1p0/5121	c103926/f1p0/4501	c122518/f1p0/5937	c140197/f1p0/5824	c54340/f1p0/541	c60156/f1p0/2269	c46892/f1p0/1849
	c105167/f1p4/4516	c107058/f1p0/4843	c103927/f1p0/4748	c122538/f1p0/5226	c142075/f1p0/5682	c54374/f1p0/1446	c60268/f1p0/1342	c67434/f1p0/1862
	c105171/f2p5/4832	c107059/f1p0/4724	c103928/f1p0/5012	c122545/f1p0/7366	c127631/f1p0/5658	c54430/f1p1/1042	c60562/f1p1/1794	c17562/f1p0/1873
	c10518/f1p0/1301	c107075/f1p0/4182	c103930/f1p0/4813	c122546/f1p0/6221	c136632/f1p0/6276	c54510/f1p1/944	c60614/f1p0/1745	c19932/f1p0/1906
	c105182/f1p1/4942	c107078/f1p1/4661	c103933/f1p0/4880	c122561/f1p0/5026	c150900/f1p0/5407	c54558/f1p0/891	c60633/f1p0/2287	c20147/f1p0/1920
	c105189/f1p1/4701	c107082/f4p3/4675	c103936/f1p0/4696	c122564/f1p0/4587	c64372/f1p0/1666	c54751/f1p2/755	c60733/f1p0/798	c63328/f1p0/1934
	c105194/f1p1/4851	c107094/f1p3/4832	c103938/f1p0/4492	c122574/f1p0/5570	c104963/f1p0/4998	c54826/f1p0/1056	c60903/f1p0/1074	c4561/f1p0/1936
	c105202/f1p2/4731	c107115/f1p3/5055	c103941/f1p0/5642	c12259/f1p0/1187	c26339/f3p0/1423	c54934/f1p0/1153	c60942/f1p0/1473	c24428/f1p0/1936
	c105204/f1p0/4623	c107116/f1p4/4925	c103944/f1p0/4816	c122617/f1p4/5373	c66060/f1p0/1660	c54955/f1p0/980	c63328/f1p0/1934	c33912/f1p0/1936
	c105209/f2p4/4449	c107125/f2p1/4561	c103947/f1p0/4455	c122620/f1p0/6237	c4055/f1p1/1422	c54995/f1p0/605	c64012/f1p0/602	c54746/f1p0/1942
	c105210/f1p0/4796	c107133/f1p0/4651	c103951/f1p0/4771	c122646/f1p0/6255	c122373/f1p0/4970	c55051/f1p0/873	c64034/f1p0/1417	c32429/f1p0/1943
	c105211/f1p2/4768	c107149/f1p0/4842	c103953/f1p0/4647	c122652/f1p0/6447	c67664/f1p0/1655	c55057/f1p0/792	c64117/f1p0/1374	c53693/f1p0/1943
	c105213/f1p2/4457	c107151/f1p0/5862	c103954/f1p0/6045	c122709/f1p0/4683	c74292/f2p0/3309	c55100/f1p0/606	c64358/f1p0/1719	c36511/f1p0/1959
	c105216/f1p1/4576	c107163/f1p1/4539	c103955/f1p0/6294	c12272/f1p0/1042	c109484/f1p0/4961	c55252/f1p0/552	c64637/f1p0/1036	c44174/f1p0/1971
	c105218/f1p0/4743	c107164/f1p3/4881	c103957/f1p0/4972	c122721/f1p0/4832	c95778/f1p0/4960	c55274/f1p0/1756	c64864/f1p1/1258	c3457/f1p0/1995
	c10522/f5p9/1739	c107167/f1p0/4866	c103958/f1p0/4818	c122800/f1p0/4521	c23316/f1p0/1652	c55281/f1p1/1841	c64916/f1p0/1639	c22523/f1p0/2000
	c105221/f1p2/4915	c107169/f1p1/4604	c103961/f1p0/5216	c122801/f1p0/4540	c5823/f1p0/1650	c55308/f1p0/589	c64928/f1p0/845	c14863/f1p3/2023
	c105229/f1p1/4931	c107170/f1p0/5070	c103964/f1p0/4883	c122802/f1p1/4507	c12982/f1p0/1978	c55328/f1p0/638	c64937/f1p1/1384	c67188/f1p0/2023
	c105231/f1p1/4276	c107180/f1p0/4934	c103973/f1p0/5179	c122924/f1p0/9440	c122990/f1p0/4935	c55343/f1p0/617	c65318/f1p0/651	c117296/f1p0/2028
	c10524/f16p2/1414	c107191/f1p2/8769	c103974/f1p0/4857	c122941/f1p2/5526	c33711/f1p0/2467	c55358/f1p0/1023	c65471/f1p0/764	c139497/f1p0/2030
	c105246/f1p1/4918	c107204/f1p3/4856	c103975/f1p0/4759	c122953/f1p1/4840	c2880/f1p0/1406	c55466/f1p0/839	c65491/f1p0/2036	c93468/f1p0/2035
	c105249/f1p1/4709	c10721/f2p0/1992	c103978/f1p0/4579	c122990/f1p0/4935	c106001/f1p0/4918	c55467/f1p0/571	c65531/f1p0/1634	c65491/f1p0/2036
	c105250/f1p1/4246	c107217/f1p0/4809	c103979/f1p0/4291	c122996/f1p0/8212	c150947/f1p2/6047	c55505/f1p0/1142	c65678/f1p2/1311	c132955/f1p0/2048
	c105253/f1p1/4664	c107221/f1p0/4812	c103980/f1p0/4795	c123001/f1p0/895	c48375/f1p0/1402	c55690/f1p0/1420	c65841/f1p0/945	c66282/f1p0/2059
	c105256/f1p1/4210	c107228/f1p0/4633	c103982/f1p0/5059	c123020/f1p0/5058	c87663/f1p0/4907	c55755/f1p0/934	c65927/f1p0/2146	c68432/f1p1/2060
	c105258/f1p1/4248	c107242/f1p0/4644	c103987/f1p0/4736	c12303/f1p0/1299	c149754/f1p0/5483	c55846/f2p0/1091	c66070/f1p0/1831	c91442/f1p5/2078
	c105259/f1p1/4664	c107255/f1p0/4489	c103988/f1p0/4682	c123068/f1p1/4817	c117414/f1p0/4895	c56025/f1p0/824	c66275/f1p0/799	c49585/f1p0/2100
	c10526/f3p1/1734	c107265/f1p1/4611	c103989/f1p0/4688	c123069/f1p0/4747	c43079/f1p0/1631	c56215/f1p0/1308	c66282/f1p0/2059	c23473/f1p0/2109
	c105261/f1p1/4536	c107266/f1p1/4381	c103990/f1p0/4830	c12308/f1p0/790	c81930/f1p0/2445	c56312/f1p0/752	c66291/f1p0/1440	c48397/f1p0/2119
	c105265/f2p2/4715	c107274/f1p0/4696	c103992/f1p0/4892	c123085/f1p0/6839	c102771/f1p0/4889	c56417/f1p0/547	c66393/f1p0/1000	c45561/f1p0/2127
	c105268/f2p13/4946	c107275/f1p2/4557	c103993/f1p0/4840	c12309/f1p0/980	c97329/f1p0/4877	c56523/f1p0/727	c66674/f1p0/757	c65927/f1p0/2146
	c105273/f1p6/4733	c107285/f1p1/4857	c103996/f1p0/4676	c123098/f1p0/6006	c33520/f1p0/1625	c56535/f2p2/1021	c66903/f1p0/1710	c135374/f1p0/2229
	c105283/f1p0/5151	c107297/f1p0/4522	c103998/f1p0/6719	c123103/f1p0/4678	c69173/f1p0/3248	c56651/f1p0/1181	c66967/f1p0/1281	c65003/f1p0/2235
	c105284/f1p2/4164	c107303/f2p2/4675	c104001/f1p0/5131	c123167/f1p0/4574	c104066/f1p0/4869	c56793/f1p3/848	c66984/f1p1/1694	c60156/f1p0/2269
	c105286/f2p1/4698	c107306/f1p3/4921	c104002/f2p6/4833	c123168/f1p1/5118	c74378/f1p0/1391	c56881/f1p0/824	c67167/f1p0/954	c60633/f1p0/2287
	c105287/f1p1/4446	c107312/f1p0/4640	c104006/f1p0/5389	c123183/f1p1/4791	c103213/f1p0/4867	c56931/f1p3/1256	c67185/f1p0/1080	c77232/f1p0/2294
	c105295/f1p0/4131	c107317/f1p1/4581	c104008/f1p0/5098	c123188/f1p0/4588	c90568/f1p0/4863	c56971/f1p2/921	c67188/f1p0/2023	c14184/f1p0/2299
	c10530/f1p1/1798	c107321/f1p1/4934	c104010/f1p1/4546	c123191/f1p0/5538	c109670/f1p0/4856	c57114/f1p1/951	c67306/f1p0/1365	c102655/f1p0/2300
	c105308/f1p2/4175	c107324/f1p0/4955	c104015/f1p0/5906	c12320/f1p0/994	c109492/f1p0/4855	c57138/f1p1/914	c67360/f1p0/1432	c13019/f1p0/2306
	c10531/f3p2/1229	c107329/f1p1/4910	c104016/f1p0/4942	c123206/f1p0/4946	c92398/f1p1/3236	c57474/f1p1/1086	c67415/f1p0/978	c133281/f1p0/2342
	c105316/f1p0/5017	c107333/f1p0/4597	c104017/f1p0/5295	c123207/f1p0/5555	c81426/f1p1/3235	c57527/f1p0/1059	c67434/f1p0/1862	c15888/f1p0/2351
	c105323/f1p2/4875	c107336/f1p0/4767	c104018/f1p1/4660	c123217/f1p0/6526	c104488/f1p0/4849	c57721/f1p0/751	c67456/f1p0/1313	c23775/f1p0/2383
	c105325/f1p2/5029	c107337/f1p0/4593	c104020/f1p0/5070	c12325/f1p0/1277	c68128/f1p0/1939	c57792/f1p0/994	c67613/f1p0/3934	c53821/f1p0/2402
	c105327/f3p0/4165	c107343/f1p0/4763	c104023/f1p0/4545	c123257/f1p0/4927	c89165/f2p0/4838	c57853/f1p0/1217	c67647/f1p0/846	c43745/f1p0/2408
	c105328/f1p3/4926	c107346/f1p0/5016	c104024/f1p0/4556	c123277/f1p0/6684	c127614/f1p0/4835	c57866/f1p2/1066	c68038/f1p0/1042	c147930/f1p0/2412
	c105331/f1p0/4464	c107358/f1p1/5021	c104025/f1p0/4543	c123281/f1p0/6144	c92465/f2p3/3218	c58218/f1p0/841	c68090/f1p0/1451	c18561/f1p0/2424
	c105332/f1p5/4569	c107367/f1p0/4922	c104026/f1p0/4425	c123288/f1p0/5793	c89328/f1p0/4823	c58237/f1p2/1007	c68432/f1p1/2060	c54241/f1p0/2425
	c105338/f3p0/4820	c107371/f1p1/4903	c104029/f1p0/9788	c12334/f1p0/350	c104497/f1p0/4818	c58329/f1p1/920	c68576/f1p0/592	c14933/f1p0/2429
	c105339/f1p1/4956	c107375/f1p2/4916	c10403/f1p4/961	c12337/f1p0/1365	c96914/f1p0/4816	c58413/f1p0/847	c68591/f1p0/1412	c122396/f1p0/2461
	c105349/f1p0/4662	c107377/f1p0/4789	c104030/f1p0/7350	c123382/f1p0/4027	c125367/f1p0/4806	c58443/f1p0/908	c68647/f1p0/1164	c21118/f1p0/2479
	c10535/f1p0/1358	c107384/f1p1/4590	c104031/f1p0/9782	c123473/f1p0/6001	c104660/f1p0/4804	c58449/f3p15/1137	c68702/f1p0/1122	c91163/f1p0/2494
	c105355/f4p2/4284	c107401/f1p0/4800	c104032/f1p0/4988	c123490/f1p0/4801	c103004/f1p0/4796	c58651/f1p0/727	c68732/f1p0/2771	c24724/f1p0/2495
	c105361/f1p1/4692	c107405/f1p5/4810	c104033/f1p0/4901	c123540/f1p0/6166	c128259/f1p0/5511	c58743/f1p0/881	c68799/f1p0/1091	c30353/f1p0/2509
	c105365/f1p3/4803	c107425/f1p1/5032	c104035/f1p0/4906	c123545/f1p0/9836	c79278/f1p0/2396	c58820/f1p1/855	c69051/f1p0/704	c23151/f1p0/2537
	c105367/f1p1/4739	c107427/f1p0/4450	c104036/f1p0/4792	c123546/f1p0/5951	c121600/f1p0/4792	c59076/f1p0/950	c69172/f1p0/1324	c22108/f1p0/2563
	c105369/f1p2/5033	c107430/f1p1/4843	c104039/f1p0/4640	c12355/f1p0/513	c109634/f1p0/4776	c59108/f1p0/976	c69210/f1p0/913	c50905/f1p0/2571
	c105371/f1p0/4663	c107433/f1p3/4612	c10404/f2p0/1364	c123560/f1p1/4894	c107233/f1p0/4775	c59159/f1p0/1228	c69608/f1p0/3500	c57502/f1p0/2597
	c105373/f1p2/4777	c107441/f1p3/4811	c104040/f1p0/4470	c123592/f1p0/4954	c102426/f1p0/4768	c59188/f1p0/759	c73502/f1p0/1429	c49840/f1p0/2611
	c105376/f1p0/4137	c107443/f1p2/4558	c104046/f1p0/4791	c12361/f1p0/1037	c110253/f1p0/4760	c59372/f1p0/1014	c73572/f1p0/875	c77313/f1p0/2638
	c10538/f1p2/1654	c107448/f1p2/4748	c104047/f1p0/8038	c123612/f1p0/3992	c111208/f1p2/4758	c59425/f1p0/779	c74109/f1p0/615	c48385/f1p0/2715
	c105381/f1p3/4712	c107462/f1p3/4167	c104048/f1p0/4948	c123629/f1p0/4636	c103487/f1p0/4755	c59581/f2p4/1062	c74253/f1p0/1005	c93205/f1p0/2767
	c105382/f1p1/5322	c107464/f1p0/4766	c104050/f1p0/4496	c123636/f1p0/5249	c117146/f1p0/4733	c59645/f1p0/579	c74383/f1p0/2780	c68732/f1p0/2771
	c105397/f1p0/4868	c107472/f1p2/4928	c104051/f1p0/6534	c123652/f1p0/4747	c112371/f1p0/4728	c59678/f1p0/696	c74648/f1p0/1087	c74383/f1p0/2780
	c105399/f1p1/4635	c10748/f1p0/3200	c104056/f1p0/5421	c12366/f1p0/1034	c86946/f1p1/4727	c59708/f1p0/716	c74705/f1p0/1576	c37748/f1p0/2782
	c10540/f2p1/1117	c107480/f1p0/4823	c10406/f1p0/1313	c123663/f1p0/5659	c60438/f1p0/3150	c59749/f1p0/1232	c74827/f1p0/1131	c78266/f1p0/2786
	c105400/f1p3/4434	c107487/f1p1/4756	c104070/f1p0/4867	c123674/f1p0/6972	c72849/f3p5/3136	c59774/f1p0/693	c74838/f1p0/3354	c46385/f1p0/2792
	c105405/f1p2/4708	c107508/f1p0/4694	c104073/f1p0/4909	c123678/f1p0/4496	c118854/f1p0/2342	c59809/f1p1/847	c75647/f1p0/1010	c55111/f1p0/2807
	c105407/f1p4/8801	c10751/f1p0/1133	c104074/f1p0/5780	c123681/f1p0/5262	c121051/f1p1/4681	c59929/f2p3/1413	c75738/f1p0/1280	c35732/f1p0/2838
	c105409/f1p1/4588	c107520/f1p0/4852	c104075/f1p1/4865	c123701/f1p4/4735	c96184/f1p0/4675	c59945/f1p1/905	c76451/f1p0/9165	c39964/f1p0/2856
	c105414/f1p1/4855	c107526/f1p1/4949	c104077/f1p0/5104	c123704/f1p0/4734	c150599/f1p0/3109	c60084/f1p0/906	c76664/f1p0/851	c11730/f1p0/2876
	c105416/f1p0/4630	c107529/f1p5/4962	c104080/f1p0/4692	c123717/f1p0/5247	c111555/f1p1/4662	c60088/f1p0/535	c76726/f1p0/988	c134941/f1p0/2877
	c10542/f1p0/1382	c107544/f1p1/4353	c104086/f1p0/4706	c123743/f1p0/3991	c93981/f1p1/4660	c60309/f1p0/1089	c76904/f1p0/3660	c80220/f1p2/2890
	c105421/f1p0/4648	c107551/f1p0/4888	c104095/f1p0/5105	c123752/f1p0/4792	c85770/f7p3/4655	c60326/f1p1/965	c76967/f1p0/854	c38424/f1p0/2891
	c105422/f1p1/4777	c107557/f1p2/4805	c104109/f1p0/4658	c123770/f1p0/7586	c96409/f1p0/4650	c60370/f1p0/840	c77232/f1p0/2294	c82375/f1p0/2894
	c105426/f1p1/4119	c107565/f1p0/4812	c104113/f1p0/4756	c123772/f1p0/8369	c125697/f1p0/4648	c60387/f1p0/842	c77301/f1p0/577	c79069/f1p0/2916
	c105447/f1p2/5046	c107573/f1p1/5140	c104116/f1p0/5039	c123796/f1p0/9037	c37644/f1p0/1856	c60459/f1p2/926	c77603/f1p0/596	c19372/f1p0/2923
	c10545/f2p2/2075	c107577/f1p1/9566	c104117/f1p0/4784	c123798/f1p0/6032	c103252/f1p1/4640	c60461/f1p0/761	c77786/f1p0/3051	c77963/f1p0/2971
	c105457/f1p0/3967	c107581/f1p0/4703	c104118/f1p0/5301	c123810/f1p0/4960	c124545/f1p1/4639	c60462/f1p0/971	c77963/f1p0/2971	c22694/f1p0/2998
	c105458/f1p4/4291	c107589/f1p0/4219	c104119/f1p0/5063	c123825/f1p0/4934	c34770/f1p0/4637	c60468/f1p0/839	c78266/f1p0/2786	c81800/f1p0/3007
	c105459/f1p0/4168	c107591/f1p0/4748	c104121/f1p0/4621	c123874/f1p0/4746	c104327/f1p0/4631	c60539/f1p1/1152	c79069/f1p0/2916	c77786/f1p0/3051
	c105471/f1p0/4784	c107592/f1p1/4333	c104125/f1p0/4687	c12388/f1p0/1381	c76210/f2p5/3076	c60540/f1p0/1198	c79351/f1p0/749	c38233/f1p0/3075
	c105475/f1p0/4708	c1076/f6p3/1149	c104130/f1p0/5785	c123884/f1p0/6854	c135342/f1p2/5946	c60649/f1p0/981	c79568/f1p0/1378	c39858/f1p0/3076
	c105478/f1p2/4586	c107601/f1p1/4981	c104131/f1p0/5917	c123915/f1p0/17597	c125592/f1p0/4588	c60652/f1p0/757	c79643/f1p0/840	c45188/f1p0/3104
	c105484/f1p2/4733	c107605/f1p0/4985	c104132/f1p0/4791	c123929/f1p2/4777	c87571/f1p0/1835	c60664/f1p0/832	c79644/f1p0/3656	c19165/f1p0/3207
	c105486/f1p0/4649	c107615/f1p0/4683	c104133/f1p0/4766	c123947/f1p0/6694	c109495/f1p0/4581	c60692/f1p0/554	c79766/f1p0/3392	c80498/f1p0/3295
	c105491/f1p2/4537	c107621/f1p1/5057	c104134/f1p0/3843	c123949/f1p0/4913	c94525/f1p2/4580	c60724/f1p0/954	c79970/f1p0/811	c98257/f1p0/3299
	c105492/f2p0/4610	c107629/f1p0/4803	c104135/f1p0/2739	c12395/f1p0/553	c72423/f5p6/3050	c60789/f1p1/762	c80001/f1p0/924	c56778/f1p0/3300
	c105493/f1p0/4462	c107648/f1p0/4619	c104136/f1p0/4462	c12396/f1p0/1216	c123167/f1p0/4574	c60913/f1p0/632	c80013/f1p0/831	c74838/f1p0/3354
	c105496/f1p0/4512	c107649/f1p0/4923	c104137/f1p0/4965	c123996/f1p0/5074	c112644/f1p0/4570	c62207/f3p0/1081	c80111/f1p0/808	c53595/f1p0/3379
	c105497/f1p1/5010	c107654/f1p0/4406	c10414/f1p3/848	c124003/f1p0/6676	c109857/f1p0/4559	c63103/f5p1/1086	c80498/f1p0/3295	c79766/f1p0/3392
	c105499/f1p0/4778	c107656/f1p0/4892	c104140/f1p0/4218	c124015/f1p0/4709	c105248/f1p0/4557	c63162/f3p9/762	c80643/f1p0/1277	c140495/f1p0/3404
	c10550/f3p0/1056	c107658/f1p2/4718	c104141/f1p0/9180	c124018/f1p0/4770	c112332/f1p0/4554	c63565/f1p0/836	c80726/f1p0/3662	c59508/f1p0/3457
	c105500/f1p1/4770	c107663/f1p1/4807	c104142/f1p0/4804	c124066/f1p0/5057	c86716/f1p0/4552	c63645/f1p0/1090	c81473/f1p0/896	c69608/f1p0/3500
	c105507/f1p1/4218	c107667/f1p0/5084	c104147/f1p1/4842	c124090/f1p0/4939	c111814/f1p0/4548	c63732/f1p1/1670	c81800/f1p0/3007	c50974/f1p0/3512
	c105508/f2p1/4565	c107677/f1p1/4734	c104153/f1p0/5114	c124106/f1p0/7036	c89471/f1p0/4543	c63799/f1p1/1109	c81991/f1p0/1601	c110133/f1p0/3524
	c105513/f1p1/4541	c107685/f1p1/4267	c104155/f1p2/4630	c124132/f1p0/4971	c94670/f1p0/4512	c63839/f1p0/1825	c82375/f1p0/2894	c118773/f1p0/3568
	c105515/f1p1/4752	c107692/f1p0/4496	c104158/f1p0/4310	c124141/f1p0/5004	c18524/f1p0/3005	c64249/f1p0/1079	c86563/f1p0/10844	c30672/f1p0/3651
	c105518/f3p4/4601	c107694/f1p0/4754	c104161/f1p0/4212	c124148/f1p0/4929	c102516/f1p0/4502	c64456/f1p0/1221	c86741/f1p0/4774	c79644/f1p0/3656
	c105520/f1p0/4833	c107696/f1p0/4538	c104166/f1p0/4866	c12418/f1p0/742	c119238/f1p0/4483	c64599/f1p0/746	c86991/f1p0/6206	c76904/f1p0/3660
	c105521/f1p2/4915	c107708/f1p0/4868	c104169/f1p0/5205	c12420/f2p0/601	c51561/f1p0/1494	c64683/f1p0/678	c87638/f1p0/4122	c80726/f1p0/3662
	c105526/f1p0/4820	c107711/f1p0/5054	c10417/f1p0/1483	c124204/f1p0/7507	c88528/f1p0/4481	c64693/f1p1/2791	c87688/f1p0/4890	c46669/f1p0/3665
	c105535/f1p0/4697	c107716/f1p1/4390	c104172/f1p0/4746	c124205/f1p0/5732	c118654/f1p0/4471	c64770/f1p0/1272	c88296/f1p0/8086	c54283/f1p0/3755
	c105546/f1p0/5036	c10772/f1p2/1443	c104173/f1p0/4317	c124237/f1p0/5594	c96706/f1p0/4468	c64989/f1p1/1602	c88403/f1p0/5213	c57185/f1p0/3776
	c105564/f1p5/5131	c107728/f1p1/4571	c104174/f1p1/4889	c124265/f1p0/6865	c38108/f1p0/1779	c65003/f1p0/2235	c88669/f1p0/1670	c67613/f1p0/3934
	c105568/f2p2/4251	c107732/f1p0/4458	c104181/f1p0/7104	c124271/f1p0/4530	c66424/f1p0/1482	c65462/f1p0/921	c88674/f1p0/5429	c107017/f1p0/4006
	c105571/f1p1/4655	c107736/f1p1/4874	c104182/f1p0/4711	c124276/f1p0/4931	c97688/f1p0/4439	c65505/f1p0/1064	c88822/f1p0/7279	c123382/f1p0/4027
	c105579/f1p1/3350	c107744/f1p2/4819	c104183/f1p0/4653	c124280/f1p1/6497	c26923/f1p0/2957	c65552/f1p1/1229	c88858/f1p0/1001	c36198/f1p0/4033
	c105582/f1p0/4810	c107753/f1p0/4880	c104184/f1p0/5001	c124298/f1p0/6435	c104370/f1p0/4424	c65870/f1p0/1360	c89131/f1p0/6637	c90057/f1p0/4036
	c105583/f1p0/4791	c107758/f1p0/7100	c104187/f1p0/4734	c124320/f1p0/4744	c118788/f1p2/4420	c65893/f1p0/1226	c89651/f1p0/6247	c142242/f1p0/4037
	c105587/f1p0/4526	c10776/f5p2/1099	c104189/f1p0/5213	c124346/f1p0/6312	c110464/f1p0/4406	c65954/f1p0/747	c89670/f1p0/4531	c18244/f1p0/4055
	c105588/f1p0/4572	c107770/f1p0/4199	c104190/f1p3/4995	c124354/f1p0/4942	c107634/f1p1/4398	c66020/f1p0/676	c90057/f1p0/4036	c56078/f1p0/4067
	c105593/f1p0/4563	c107780/f1p3/4662	c104192/f1p0/4801	c124359/f1p0/5007	c109600/f1p1/4393	c66050/f1p0/1082	c90581/f1p0/6903	c106611/f1p0/4085
	c105594/f1p1/4721	c107782/f1p0/4771	c104195/f1p1/4842	c124442/f1p0/4603	c69573/f1p0/2196	c66094/f1p0/1134	c90604/f1p0/6426	c87638/f1p0/4122
	c105596/f1p1/4743	c107791/f1p0/4611	c104197/f1p0/4843	c124444/f1p0/5437	c57671/f1p0/1756	c66258/f1p0/1290	c90627/f1p0/7953	c117187/f1p0/4132
	c1056/f4p0/1468	c107796/f1p1/4946	c104199/f1p0/5162	c124520/f1p0/4928	c91496/f1p0/4374	c66505/f1p0/1283	c90681/f1p0/7442	c42009/f1p0/4148
	c105604/f1p1/4686	c107807/f1p1/4826	c104200/f1p1/4565	c124545/f1p1/4639	c87715/f1p0/4366	c67026/f2p0/1758	c90820/f1p0/546	c91916/f1p0/4186
	c105609/f2p0/4804	c107810/f1p1/4896	c104201/f1p0/4392	c124554/f1p0/1798	c119420/f1p0/4362	c67034/f1p1/1052	c91032/f1p0/4674	c105563/f1p0/4213
	c105610/f2p0/4489	c107812/f1p0/4886	c104205/f1p0/4167	c124562/f7p12/5897	c18224/f1p0/4335	c67040/f1p0/1956	c91163/f1p0/2494	c125265/f1p0/4217
	c105625/f1p1/4998	c107827/f1p0/4650	c104206/f1p0/5063	c124563/f1p0/7964	c121882/f1p0/4325	c67116/f1p0/1446	c91587/f1p0/4919	c117795/f1p0/4244
	c105628/f1p0/4933	c107830/f1p1/4600	c104207/f1p0/5259	c124656/f1p1/6214	c108078/f1p0/2155	c67121/f1p0/977	c91916/f1p0/4186	c97229/f1p0/4255
	c105632/f1p0/4473	c107832/f1p0/4561	c104210/f1p0/4788	c124671/f1p0/6690	c31381/f1p0/1430	c67151/f1p0/950	c91942/f1p0/4862	c112178/f1p0/4279
	c105633/f1p0/4784	c107833/f1p0/4912	c104212/f1p0/16636	c12470/f1p0/1347	c104069/f1p2/4288	c67177/f1p1/1220	c93204/f1p0/5039	c132821/f1p0/4431
	c105634/f3p2/5030	c107836/f1p0/4778	c104213/f1p0/4665	c124743/f1p0/5914	c76517/f1p0/2858	c67221/f1p0/947	c93205/f1p0/2767	c93615/f1p0/4487
	c105635/f1p0/5047	c107838/f1p0/4661	c104218/f1p0/4439	c12475/f1p0/1874	c112516/f1p0/4239	c67338/f1p0/893	c93267/f1p0/5607	c89670/f1p0/4531
	c10566/f5p3/1379	c107840/f1p0/4771	c104225/f1p0/4539	c124780/f1p0/4512	c126830/f1p0/5964	c67536/f1p2/961	c93468/f1p0/2035	c117552/f1p0/4663
	c105662/f1p1/5084	c107851/f1p0/4101	c104234/f1p0/4629	c124790/f1p0/7024	c42646/f1p0/1693	c67881/f1p2/1826	c93615/f1p0/4487	c91032/f1p0/4674
	c105666/f1p1/4208	c107853/f1p1/4679	c104235/f1p0/4565	c124799/f1p1/4702	c67318/f1p0/1406	c68221/f1p4/1226	c94155/f1p0/4923	c124922/f1p0/4704
	c105672/f1p2/4477	c107886/f1p1/4602	c104238/f1p0/4904	c124812/f1p0/4391	c79068/f1p0/1682	c68226/f1p0/533	c95237/f1p0/6427	c126970/f1p0/4714
	c105696/f1p3/4649	c107889/f1p0/4949	c104239/f1p0/4842	c124842/f1p0/5781	c77445/f1p0/2798	c68376/f1p0/1224	c95351/f1p0/1218	c17659/f1p0/4732
	c1057/f4p3/1086	c107890/f1p0/4676	c104240/f1p0/5148	c124869/f1p0/1985	c111377/f1p0/4196	c68596/f1p2/514	c95383/f1p0/5511	c107085/f1p0/4737
	c105702/f1p1/4723	c107896/f1p0/4697	c104241/f1p0/4416	c12487/f1p0/1102	c97954/f1p0/4180	c68701/f1p0/453	c95655/f1p0/7189	c106466/f1p0/4749
	c105707/f1p1/4615	c107897/f1p0/4748	c104242/f2p0/4889	c124908/f1p0/5741	c50595/f1p0/2086	c68876/f1p0/728	c96428/f1p0/8536	c117704/f1p0/4760
	c105711/f1p1/4703	c107906/f1p0/4725	c104243/f1p0/4054	c124910/f1p0/5709	c41974/f1p0/2774	c69030/f1p0/535	c96579/f1p0/6070	c86741/f1p0/4774
	c105719/f1p0/4548	c107922/f1p2/4751	c104246/f1p0/4838	c124922/f1p0/4704	c66093/f1p0/1384	c69415/f1p2/1059	c97229/f1p0/4255	c120556/f1p0/4794
	c10572/f3p5/1965	c107926/f1p2/4693	c104249/f1p0/4481	c12493/f3p4/1055	c88707/f1p0/4145	c69538/f1p0/834	c97309/f1p0/927	c122721/f1p0/4832
	c105720/f1p0/5197	c107942/f1p0/4695	c10425/f1p0/1964	c124931/f1p0/4760	c31184/f1p0/2756	c69585/f1p0/929	c97675/f1p0/5267	c118843/f1p0/4844
	c105723/f1p2/4716	c107944/f1p0/4790	c104250/f1p0/4670	c124936/f1p0/5408	c136286/f1p0/7234	c69762/f5p3/1291	c97686/f1p0/5381	c127689/f1p0/4861
	c105724/f1p2/4531	c107946/f1p1/4809	c104253/f1p0/4639	c124965/f1p0/8498	c136526/f1p0/6869	c73291/f2p0/2434	c98257/f1p0/3299	c91942/f1p0/4862
	c105740/f1p0/13371	c107948/f1p1/4674	c104257/f1p1/4952	c124968/f1p0/5514	c146066/f1p0/2742	c73763/f1p0/939	c102550/f1p0/7363	c87688/f1p0/4890
	c105757/f1p1/4268	c107950/f1p0/7041	c104258/f1p0/5327	c124975/f1p0/6289	c48237/f1p0/2056	c73833/f1p2/564	c102655/f1p0/2300	c91587/f1p0/4919
	c10576/f1p0/1352	c107957/f1p1/4720	c104260/f1p1/4579	c12498/f4p0/1049	c134741/f1p0/5875	c74141/f1p2/1242	c103568/f1p0/5543	c94155/f1p0/4923
	c105766/f1p2/4762	c107970/f1p0/4657	c104265/f1p0/4741	c124989/f1p0/6717	c45992/f1p0/1638	c74686/f1p1/3178	c105563/f1p0/4213	c111706/f1p0/4933
	c105779/f1p0/4755	c107979/f1p1/9118	c104266/f1p0/4179	c125031/f1p0/4823	c56803/f1p0/1631	c75132/f1p0/1388	c105855/f1p0/4983	c105855/f1p0/4983
	c105785/f1p0/4386	c107987/f1p0/4995	c104276/f1p0/4826	c125070/f1p0/5864	c107566/f1p0/4068	c75278/f1p4/2650	c106098/f1p0/8336	c118419/f1p0/4984
	c10579/f1p0/1103	c107992/f1p2/4276	c104277/f1p0/4497	c125079/f1p0/5563	c23675/f1p0/1624	c75494/f1p0/445	c106466/f1p0/4749	c107690/f1p0/4995
	c105795/f1p0/4585	c107994/f1p0/4817	c104278/f1p4/4698	c125092/f1p0/5344	c56988/f1p0/2024	c75806/f1p0/824	c106502/f1p0/5649	c96070/f1p1/5008
	c105798/f1p0/4634	c107996/f1p2/4877	c10428/f1p1/1616	c12510/f1p0/1319	c122545/f1p0/7366	c75995/f1p0/446	c106523/f1p0/1002	c141946/f1p0/5021
	c1058/f3p0/1267	c108009/f1p0/5086	c104280/f1p0/5417	c12513/f1p0/879	c111712/f1p0/5392	c76105/f1p0/930	c106611/f1p0/4085	c109233/f1p0/5028
	c105803/f1p1/4505	c10801/f7p7/968	c104282/f1p0/5298	c12515/f1p0/1043	c107249/f1p2/3994	c77313/f1p0/2638	c107017/f1p0/4006	c93204/f1p0/5039
	c105807/f1p1/4986	c108010/f1p0/4841	c104283/f1p0/4552	c125168/f1p0/5069	c48769/f1p0/1597	c77578/f1p0/572	c107085/f1p0/4737	c112583/f1p0/5041
	c105808/f1p1/4289	c108017/f1p0/4217	c104284/f1p0/4219	c12517/f1p0/1248	c136821/f1p4/1994	c78323/f1p0/806	c107155/f1p0/5174	c141507/f1p0/5054
	c105813/f1p1/4471	c108027/f1p0/4349	c104285/f1p0/7686	c125181/f1p0/4935	c31527/f1p0/1588	c78470/f1p0/520	c107670/f1p0/13636	c55811/f1p0/5059
	c105824/f1p4/4442	c108028/f1p0/4784	c104287/f1p0/4819	c125195/f1p0/15312	c74018/f1p1/2639	c78521/f1p0/852	c107690/f1p0/4995	c137658/f1p0/5162
	c105826/f1p4/5081	c108029/f1p0/4762	c104288/f1p0/5484	c1252/f3p2/950	c58350/f1p1/1579	c78912/f1p0/635	c107802/f1p0/8153	c112589/f1p0/5172
	c105830/f1p1/5021	c108030/f1p0/4820	c104290/f1p0/5111	c12520/f1p0/528	c118651/f1p0/3928	c79072/f1p0/746	c108219/f1p0/7028	c107155/f1p0/5174
	c105831/f1p1/5000	c108033/f1p0/4947	c104294/f1p0/4833	c125211/f1p0/3305	c148404/f1p0/6298	c79195/f1p0/2932	c108298/f1p0/14090	c119106/f1p0/5180
	c105837/f1p0/4669	c108038/f1p0/4726	c104295/f1p0/4791	c125246/f1p0/4840	c120622/f1p0/5010	c79225/f1p0/869	c108313/f1p0/6005	c128388/f1p0/5188
	c105840/f1p2/5022	c108048/f1p1/4659	c104297/f1p0/5222	c125256/f1p0/4799	c81286/f1p0/3898	c79438/f1p0/1521	c108611/f1p0/1847	c128428/f1p0/5188
	c105843/f1p0/4572	c108057/f1p2/4847	c104298/f1p0/4675	c125265/f1p0/4217	c117172/f1p0/5055	c79484/f1p0/657	c108841/f1p0/6169	c132854/f1p0/5191
	c105847/f1p0/4600	c10806/f8p2/1101	c104300/f1p0/4913	c125318/f1p0/4640	c24518/f1p0/1556	c79552/f1p1/1023	c109195/f1p0/5910	c88403/f1p0/5213
	c105851/f1p6/4920	c108068/f1p0/5114	c104302/f1p0/4631	c125351/f1p0/4956	c74832/f1p0/2593	c79577/f1p1/858	c109233/f1p0/5028	c120402/f1p0/5217
	c105853/f2p0/4993	c108069/f1p0/6956	c104307/f1p0/8726	c125367/f1p0/4806	c63863/f1p0/1553	c79994/f1p1/601	c110133/f1p0/3524	c110769/f1p0/5252
	c10586/f1p3/2086	c108072/f1p0/5055	c104309/f1p0/4770	c125383/f1p0/5815	c142457/f1p0/8052	c80035/f1p0/304	c110324/f1p0/8544	c97675/f1p0/5267
	c105860/f1p0/4231	c108097/f1p2/5003	c10431/f1p1/1896	c125405/f1p0/1886	c140907/f1p0/6526	c80220/f1p2/2890	c110769/f1p0/5252	c149000/f1p0/5273
	c105862/f1p2/4650	c108098/f1p0/4617	c104311/f1p0/4657	c12541/f1p0/1018	c42321/f1p0/1544	c80503/f1p1/781	c110869/f1p0/1739	c148422/f1p0/5352
	c105863/f1p1/5005	c108112/f1p0/4699	c104312/f1p0/4713	c125427/f1p0/5592	c11960/f1p0/1924	c80542/f1p0/2306	c111059/f1p0/8493	c97686/f1p0/5381
	c105864/f1p1/4455	c108114/f1p0/4878	c104313/f1p0/5183	c12544/f1p0/1640	c73964/f1p0/2551	c80942/f1p0/794	c111359/f1p0/5565	c133939/f1p0/5417
	c105865/f1p0/4594	c10812/f11p2/939	c104314/f1p1/4668	c125454/f1p1/4422	c97330/f1p0/8267	c81669/f1p0/761	c111706/f1p0/4933	c132678/f1p0/5426
	c105868/f1p0/4057	c108123/f1p1/4742	c104315/f1p0/5190	c125482/f1p0/5926	c92334/f1p0/1886	c82035/f1p0/848	c112051/f1p0/11831	c88674/f1p0/5429
	c10587/f2p1/1246	c108129/f1p2/4964	c104318/f1p0/5211	c125483/f1p0/4871	c146991/f1p0/5645	c82287/f1p3/1375	c112171/f1p0/6969	c135573/f1p0/5486
	c105885/f1p0/4658	c108130/f1p0/4430	c104320/f1p1/4740	c125493/f1p0/6426	c54908/f1p0/2498	c84079/f109p20/1338	c112178/f1p0/4279	c95383/f1p0/5511
	c105889/f1p0/4896	c108135/f1p1/4410	c104321/f1p0/5065	c125500/f1p0/5112	c63519/f1p1/1871	c85504/f10p2/4645	c112483/f1p0/8774	c135989/f1p0/5522
	c105891/f1p0/4762	c108137/f2p0/4878	c104331/f1p0/4244	c125529/f1p0/4946	c94451/f1p0/1864	c87282/f5p0/4791	c112583/f1p0/5041	c103568/f1p0/5543
	c105894/f1p2/4782	c108150/f2p2/4652	c104333/f1p0/4627	c125565/f1p0/5971	c137819/f1p0/6479	c87965/f1p1/508	c112589/f1p0/5172	c148581/f1p0/5561
	c105896/f1p1/4581	c108155/f1p0/4616	c104335/f1p0/4667	c12557/f1p0/732	c95074/f1p0/1477	c88618/f1p0/2255	c117169/f1p0/7187	c111359/f1p0/5565
	c105898/f3p4/4846	c108159/f1p0/4323	c104336/f1p0/4957	c125585/f1p0/4199	c25162/f1p0/1843	c89300/f1p2/1194	c117187/f1p0/4132	c93267/f1p0/5607
	c105900/f1p1/4272	c108161/f1p0/4937	c104337/f1p0/4731	c125587/f1p0/5160	c134805/f1p0/6010	c90056/f1p2/2813	c117552/f1p0/4663	c106502/f1p0/5649
	c105901/f1p5/5095	c108162/f1p0/4918	c104338/f1p0/4683	c125592/f1p0/4588	c94411/f1p0/5107	c90148/f5p4/4458	c117704/f1p0/4760	c138974/f1p0/5671
	c105902/f1p3/6048	c108168/f1p3/4787	c104339/f1p0/4883	c125607/f1p0/6418	c43817/f1p0/1839	c90165/f1p1/4935	c117795/f1p0/4244	c124910/f1p0/5709
	c10591/f15p5/1271	c10817/f1p1/1323	c10434/f1p0/1088	c125611/f1p0/5433	c107673/f1p0/3675	c90570/f1p0/1177	c117852/f1p0/14963	c138639/f1p0/5730
	c105916/f1p2/5086	c108170/f1p1/4531	c104340/f1p0/4877	c125627/f1p0/4834	c132429/f2p0/6041	c91331/f3p1/4572	c118419/f1p0/4984	c124205/f1p0/5732
	c105918/f1p3/4759	c108180/f1p2/4746	c104344/f1p0/5169	c125633/f1p0/4830	c36232/f1p0/1452	c91442/f1p5/2078	c118583/f1p0/14988	c118984/f1p0/5795
	c105919/f1p1/4641	c108184/f1p0/4713	c104345/f1p0/5011	c125683/f1p0/5844	c135086/f1p1/5948	c91465/f4p5/4399	c118773/f1p0/3568	c121896/f1p0/5805
	c10592/f1p1/1048	c108185/f1p1/4899	c104348/f1p1/4778	c125697/f1p0/4648	c138585/f1p0/5702	c91839/f2p0/4821	c118775/f1p0/5843	c119750/f3p3/5808
	c105922/f1p3/4761	c108193/f1p1/4832	c104351/f1p0/5040	c125707/f1p0/4717	c73838/f1p0/2383	c93988/f1p0/716	c118843/f1p0/4844	c135631/f1p0/5810
	c105923/f1p0/4708	c108196/f1p0/4394	c104358/f1p0/13722	c125716/f1p0/12219	c147597/f1p0/5490	c94320/f1p0/665	c118984/f1p0/5795	c149431/f1p0/5834
	c105930/f1p1/4649	c108203/f1p1/4476	c10436/f1p0/1396	c125749/f1p0/5171	c137639/f1p0/6124	c94545/f1p1/4877	c119106/f1p0/5180	c118775/f1p0/5843
	c105936/f1p0/5000	c108204/f1p0/4362	c104360/f1p0/5138	c125834/f1p0/6061	c136276/f1p0/5487	c95507/f1p0/1020	c119133/f1p0/12746	c139616/f1p3/5864
	c10594/f1p0/1152	c108210/f1p0/4590	c104362/f1p0/5162	c125870/f1p0/13583	c50959/f1p0/2317	c96070/f1p1/5008	c119548/f1p0/12061	c125070/f1p0/5864
	c105944/f1p3/7185	c10822/f1p3/733	c104364/f1p0/4584	c125871/f1p0/5852	c67500/f1p0/2305	c97182/f1p0/1090	c120402/f1p0/5217	c141918/f1p0/5885
	c105945/f2p1/5034	c108230/f1p0/5014	c104366/f1p0/4408	c125907/f1p0/4468	c36017/f1p0/2302	c97651/f1p0/632	c120556/f1p0/4794	c122487/f1p1/5907
	c105946/f1p1/4232	c108238/f1p3/4848	c104369/f1p0/4517	c125926/f1p0/6571	c104742/f1p0/8473	c97785/f1p1/4889	c121486/f1p0/8030	c109195/f1p0/5910
	c105953/f1p3/4826	c108242/f1p0/5237	c104371/f1p0/4742	c125957/f1p0/10593	c20756/f1p0/1724	c98266/f3p1/4638	c121896/f1p0/5805	c127386/f1p0/5938
	c105959/f1p0/4868	c108255/f1p1/5047	c104377/f1p0/4372	c125997/f1p0/5002	c101957/f4p10/5015	c101722/f2p0/4781	c121944/f1p0/7498	c128394/f1p0/5967
	c10596/f4p4/1941	c108274/f1p1/4744	c104378/f1p0/4538	c126002/f1p0/5974	c123288/f1p0/5793	c102273/f1p3/4881	c122396/f1p0/2461	c58275/f1p0/5997
	c105973/f1p0/4877	c108288/f1p0/4594	c104379/f1p0/4872	c126021/f1p0/4400	c92048/f1p0/5376	c102577/f1p1/4988	c122487/f1p1/5907	c108313/f1p0/6005
	c10598/f1p0/1386	c108295/f1p1/4753	c104380/f1p0/3735	c126041/f1p0/7294	c131692/f2p1/5630	c102853/f1p0/4435	c122721/f1p0/4832	c96579/f1p0/6070
	c105981/f1p2/4760	c108300/f1p0/4274	c104382/f1p0/7006	c126056/f1p0/5881	c140540/f1p1/6186	c105716/f1p1/4824	c122924/f1p0/9440	c139528/f1p0/6093
	c105984/f2p0/4811	c108303/f1p2/4511	c104384/f1p0/5033	c126113/f1p1/4697	c137978/f1p1/5602	c105867/f1p1/4267	c123001/f1p0/895	c108841/f1p0/6169
	c105985/f2p0/4566	c108317/f2p0/4843	c104385/f1p0/4935	c126128/f1p0/6424	c68429/f1p0/1684	c106299/f1p1/4709	c123382/f1p0/4027	c149943/f1p1/6200
	c105990/f1p1/4589	c108319/f1p0/4238	c104387/f1p0/4557	c126161/f1p0/5083	c126056/f1p0/5881	c110208/f1p2/4051	c123947/f1p0/6694	c86991/f1p0/6206
	c105993/f1p1/4861	c108331/f1p1/4621	c104391/f1p0/4816	c126204/f1p0/3181	c111934/f1p0/5424	c110310/f1p3/4664	c124205/f1p0/5732	c89651/f1p0/6247
	c1060/f8p2/1213	c108332/f1p1/4304	c104398/f1p0/5328	c126212/f1p0/4445	c11074/f1p0/1656	c111393/f3p0/4479	c124790/f1p0/7024	c147782/f1p0/6373
	c10600/f2p0/1500	c108336/f1p1/4818	c10440/f1p1/920	c126221/f1p0/4486	c137923/f1p0/3309	c112091/f1p1/4334	c124910/f1p0/5709	c126128/f1p0/6424
	c106016/f1p1/4872	c108345/f1p2/4547	c104402/f1p0/4633	c126243/f1p0/4638	c13136/f1p0/2193	c112867/f1p0/4787	c124922/f1p0/4704	c90604/f1p0/6426
	c106018/f1p0/4835	c108348/f1p0/4854	c104404/f1p0/4721	c126246/f1p1/4110	c75666/f1p0/3289	c117296/f1p0/2028	c124965/f1p0/8498	c95237/f1p0/6427
	c106019/f1p2/4719	c108350/f3p1/4784	c104406/f1p0/4979	c126258/f1p0/4914	c49970/f1p0/2188	c118477/f1p0/6171	c125070/f1p0/5864	c126426/f1p0/6452
	c10602/f4p1/1221	c108369/f1p1/4441	c104407/f1p2/4923	c126262/f1p0/4662	c121538/f1p0/5825	c119750/f3p3/5808	c125195/f1p0/15312	c138056/f1p0/6458
	c106022/f1p1/4636	c108374/f1p0/4867	c104410/f1p0/4879	c126268/f1p0/4713	c147924/f1p0/6390	c119862/f1p0/5660	c125265/f1p0/4217	c151410/f1p0/6461
	c106024/f1p0/4789	c108375/f1p0/4596	c104411/f1p0/4486	c126302/f1p0/4973	c127827/f1p0/5986	c121786/f1p2/4841	c126128/f1p0/6424	c147666/f1p0/6533
	c10603/f8p3/1592	c108377/f1p2/5030	c104413/f1p0/4628	c126311/f1p1/4631	c34906/f1p1/1629	c121852/f1p1/4504	c126426/f1p0/6452	c142310/f1p0/6548
	c106037/f1p1/4737	c108379/f1p0/4490	c104415/f1p0/4719	c126356/f1p0/6486	c91502/f1p0/5104	c122479/f1p0/1283	c126970/f1p0/4714	c128131/f1p0/6619
	c106039/f1p4/4689	c10838/f1p0/1583	c104416/f1p0/4856	c126375/f1p0/5646	c104637/f1p0/6032	c124562/f7p12/5897	c127386/f1p0/5938	c89131/f1p0/6637
	c106051/f1p4/4836	c108384/f1p3/5026	c104417/f1p0/4345	c126377/f1p0/6005	c53752/f1p0/2162	c124656/f1p1/6214	c127689/f1p0/4861	c123947/f1p0/6694
	c106053/f1p1/4719	c108389/f1p0/4652	c104419/f1p0/4742	c126381/f1p0/4462	c95703/f1p0/3227	c127125/f1p1/5649	c127993/f1p0/7492	c133454/f1p0/6709
	c106059/f1p0/4509	c108395/f1p1/5011	c10442/f1p0/1630	c126426/f1p0/6452	c37830/f1p0/2149	c127766/f3p4/5725	c128095/f1p0/1585	c134065/f1p0/6762
	c10606/f1p1/1872	c108401/f1p0/4856	c104421/f1p0/4864	c126429/f1p1/5009	c75198/f1p0/3222	c130205/f1p2/1235	c128131/f1p0/6619	c149537/f1p0/6895
	c106067/f1p0/4844	c108405/f1p0/8077	c104424/f1p0/4579	c126442/f1p1/4742	c34228/f1p0/3213	c134072/f1p4/5911	c128388/f1p0/5188	c90581/f1p0/6903
	c106084/f1p0/4594	c108413/f1p1/4548	c104430/f1p0/4793	c126443/f1p0/5611	c118016/f1p0/5086	c134103/f1p1/1699	c128394/f1p0/5967	c112171/f1p0/6969
	c106092/f1p0/4693	c108440/f1p3/4240	c104431/f1p1/4651	c126480/f1p1/4598	c141619/f1p0/6060	c134679/f1p0/5463	c128428/f1p0/5188	c124790/f1p0/7024
	c106093/f1p0/3976	c108475/f1p0/4728	c104432/f1p0/4454	c126497/f1p0/7033	c141575/f1p1/5991	c134811/f1p4/6445	c132251/f1p0/932	c108219/f1p0/7028
	c106094/f1p6/4961	c108478/f1p2/4504	c104436/f1p0/7175	c12650/f1p0/1119	c6823/f1p0/2129	c136238/f1p0/5497	c132678/f1p0/5426	c146194/f1p0/7034
	c106095/f1p0/4268	c108484/f1p1/4729	c104437/f1p0/4980	c126518/f1p0/4616	c48768/f1p0/2120	c136918/f1p0/2177	c132821/f1p0/4431	c135262/f1p0/7081
	c106099/f1p1/4613	c108485/f1p1/4636	c104439/f1p0/4781	c126619/f1p0/5007	c88905/f1p0/6301	c137236/f1p0/2956	c132854/f1p0/5191	c117169/f1p0/7187
	c106101/f1p0/3953	c108489/f1p0/4751	c104442/f1p0/4882	c126708/f1p0/5223	c95346/f1p0/12982	c138490/f1p2/5464	c132867/f1p0/14185	c95655/f1p0/7189
	c106106/f1p2/4876	c108494/f2p2/4893	c104444/f1p0/4896	c12672/f1p0/1200	c116349/f4p3/5893	c138519/f1p0/5477	c132955/f1p0/2048	c139634/f1p0/7192
	c106108/f1p2/4170	c108504/f1p0/4935	c104446/f1p0/5319	c126722/f1p0/6037	c23229/f1p0/1580	c138523/f1p0/6201	c133281/f1p0/2342	c136601/f1p0/7201
	c106109/f1p0/4733	c108505/f1p0/4796	c104449/f1p0/2445	c126746/f1p0/5667	c117142/f2p5/5754	c138916/f1p0/1017	c133454/f1p0/6709	c88822/f1p0/7279
	c106134/f1p0/4757	c108506/f1p1/4684	c104451/f1p0/4670	c126781/f1p1/4632	c132509/f1p4/5639	c138964/f2p1/5821	c133664/f1p0/8775	c102550/f1p0/7363
	c106140/f1p4/4931	c108513/f1p0/4127	c104453/f1p0/6899	c126791/f1p0/5625	c13098/f1p0/11135	c139170/f1p0/1659	c133906/f1p0/8275	c150295/f1p0/7378
	c106142/f1p0/4535	c108514/f1p0/4672	c104455/f1p0/5109	c126804/f1p0/6397	c132776/f1p0/6232	c139616/f1p3/5864	c133939/f1p0/5417	c137010/f1p0/7430
	c106147/f2p0/4618	c108518/f1p1/4656	c104456/f1p0/4897	c126809/f1p0/5686	c63994/f1p0/2086	c140252/f1p0/6039	c134065/f1p0/6762	c90681/f1p0/7442
	c106157/f1p5/2126	c108521/f1p0/6280	c104458/f1p0/4115	c126813/f1p0/6406	c127055/f1p0/6514	c140487/f1p2/6230	c134941/f1p0/2877	c127993/f1p0/7492
	c106161/f1p0/4627	c108529/f1p0/4295	c104459/f1p0/4590	c126826/f1p0/4805	c95033/f1p0/5042	c146699/f1p2/5481	c135169/f1p0/9538	c121944/f1p0/7498
	c106172/f1p3/4614	c108536/f1p0/4606	c104460/f1p0/4286	c126830/f1p0/5964	c7815/f1p0/2075	c146710/f1p1/3037	c135262/f1p0/7081	c146152/f1p0/7617
	c106175/f1p1/4841	c108541/f1p1/4811	c104464/f1p0/4997	c126837/f1p0/5813	c135118/f1p0/5873	c146755/f1p9/7631	c135374/f1p0/2229	c3899/f1p0/7620
	c106187/f1p0/4219	c108542/f1p0/5435	c104466/f1p0/4769	c126840/f1p0/6071	c133558/f1p0/5469	c146856/f1p2/5479	c135573/f1p0/5486	c137097/f1p0/7818
	c106188/f2p1/4951	c108560/f1p0/4781	c104468/f1p1/4772	c126846/f1p0/6475	c137099/f1p0/6223	c147930/f1p0/2412	c135631/f1p0/5810	c90627/f1p0/7953
	c10619/f1p0/1254	c108574/f1p2/4686	c104470/f1p0/4308	c126908/f1p0/4852	c26921/f1p0/1539	c148389/f1p1/6033	c135989/f1p0/5522	c121486/f1p0/8030
	c106192/f1p0/4821	c108579/f1p3/4714	c104474/f1p0/4881	c126932/f1p0/5806	c78100/f1p0/1526	c148444/f1p0/5762	c136601/f1p0/7201	c88296/f1p0/8086
	c106195/f1p0/4596	c108583/f1p0/4751	c104475/f1p0/6886	c126960/f1p0/5709	c35471/f1p0/1522	c148503/f1p4/6283	c137010/f1p0/7430	c137996/f1p0/8143
	c106196/f2p0/5016	c108586/f1p1/4791	c104479/f1p0/4463	c126970/f1p0/4714	c117282/f1p0/6413	c148896/f1p1/6053	c137097/f1p0/7818	c107802/f1p0/8153
	c106197/f1p0/4503	c108589/f1p0/4910	c104480/f1p0/4802	c12699/f1p0/1346	c103931/f1p0/11374	c149400/f2p3/5877	c137592/f1p0/1715	c31582/f1p0/8224
	c1062/f4p3/683	c108598/f1p0/4662	c104484/f1p0/3063	c12702/f1p0/2047	c142419/f1p0/6379	c149707/f1p4/6426	c137658/f1p0/5162	c133906/f1p0/8275
	c106204/f1p0/4875	c108613/f1p1/4705	c104487/f1p0/4459	c127055/f1p0/6514	c135237/f1p0/6305	c149943/f1p1/6200	c137996/f1p0/8143	c106098/f1p0/8336
	c106208/f1p2/4162	c108615/f1p0/4307	c104491/f1p0/4988	c127088/f1p0/4604	c57663/f1p0/3004	c150356/f1p4/6593	c138056/f1p0/6458	c111059/f1p0/8493
	c10621/f6p2/887	c108618/f1p0/4706	c104492/f1p0/4800	c127109/f1p0/4787	c122546/f1p0/6221	c150894/f1p2/8234	c138166/f1p0/11618	c124965/f1p0/8498
	c106214/f1p0/4349	c108623/f1p1/4809	c104495/f1p0/4635	c127112/f1p0/6771	c141972/f1p0/6495	c151267/f1p6/6307	c138639/f1p0/5730	c32548/f1p0/8523
	c106232/f1p2/4687	c108628/f1p0/4653	c104498/f1p0/4969	c127124/f1p0/7641	c77396/f1p0/2989	c151715/f1p0/693	c138924/f1p0/19189	c96428/f1p0/8536
	c106235/f1p0/4462	c108629/f1p1/4443	c104500/f1p1/4708	c127125/f1p1/5649	c138595/f1p0/6906	c2473/f1p0/1122	c138974/f1p0/5671	c110324/f1p0/8544
	c106241/f1p1/4553	c108630/f2p0/4918	c104503/f1p0/5015	c127137/f1p0/4794	c7241/f1p0/1487	c2503/f1p0/1165	c139497/f1p0/2030	c140384/f1p0/8547
	c106246/f1p2/4933	c108639/f1p0/5039	c104504/f1p0/4419	c127144/f1p0/4657	c63968/f1p0/2974	c2532/f1p0/1179	c139528/f1p0/6093	c112483/f1p0/8774
	c106248/f1p0/5001	c108653/f1p2/4909	c104508/f1p0/5132	c127158/f1p0/2214	c81013/f1p0/9592	c2561/f1p0/3831	c139634/f1p0/7192	c133664/f1p0/8775
	c106250/f1p1/4607	c108656/f1p2/4715	c104509/f1p0/4642	c127167/f1p2/6312	c91784/f1p1/2964	c2566/f1p0/1267	c140183/f1p0/10004	c76451/f1p0/9165
	c106255/f1p4/5033	c108660/f1p1/4860	c104510/f1p0/5298	c127181/f1p2/5047	c64941/f1p0/7585	c2600/f1p0/1512	c140384/f1p0/8547	c142047/f1p0/9341
	c106259/f1p0/4688	c108665/f1p0/4935	c104511/f1p0/5041	c12722/f1p0/823	c46543/f1p0/1972	c2660/f1p0/740	c140495/f1p0/3404	c45465/f1p0/9388
	c106262/f1p1/4904	c108667/f1p1/4784	c104513/f1p0/7979	c127226/f1p0/4020	c135326/f1p0/9225	c2685/f1p0/902	c141507/f1p0/5054	c122924/f1p0/9440
	c106264/f1p0/4466	c108677/f1p4/4556	c104519/f1p0/5019	c127233/f1p0/5290	c119569/f1p0/5053	c2697/f1p0/1153	c141918/f1p0/5885	c135169/f1p0/9538
	c106265/f2p3/1125	c108678/f1p0/4592	c104522/f1p0/4749	c127249/f1p0/4178	c32840/f1p0/1468	c2725/f1p0/1355	c141946/f1p0/5021	c148170/f1p0/9956
	c106272/f1p1/4979	c108685/f1p0/4430	c104523/f1p0/6449	c127253/f1p0/5258	c109912/f1p0/7816	c2728/f1p0/909	c142047/f1p0/9341	c140183/f1p0/10004
	c106277/f1p2/4642	c108689/f2p0/4375	c104524/f1p0/4751	c127366/f1p0/4627	c21188/f1p0/6267	c2741/f1p0/888	c142242/f1p0/4037	c86563/f1p0/10844
	c106278/f1p0/4773	c108709/f1p5/4494	c104525/f1p0/4693	c127367/f1p0/7757	c134134/f1p3/5637	c2789/f1p0/886	c142310/f1p0/6548	c138166/f1p0/11618
	c106280/f1p0/4764	c108711/f1p1/4572	c104526/f1p0/4737	c127386/f1p0/5938	c137311/f1p0/11457	c2793/f1p0/625	c146152/f1p0/7617	c112051/f1p0/11831
	c106285/f4p3/696	c108712/f1p0/5120	c104527/f1p0/5132	c127412/f1p0/5377	c47989/f1p1/2849	c2822/f1p0/1523	c146194/f1p0/7034	c119548/f1p0/12061
	c10629/f1p1/1258	c108717/f1p1/4963	c104528/f1p0/4671	c127456/f1p0/6196	c44380/f1p0/1417	c2901/f1p0/893	c147666/f1p0/6533	c119133/f1p0/12746
	c106291/f1p1/5035	c108723/f1p2/4677	c104530/f1p0/5222	c127478/f1p0/4053	c149710/f1p0/6746	c2939/f1p0/1692	c147782/f1p0/6373	c107670/f1p0/13636
	c106295/f1p0/4653	c108727/f2p0/4669	c104531/f1p0/5195	c12750/f1p0/616	c91324/f1p0/5121	c2945/f1p0/482	c148170/f1p0/9956	c108298/f1p0/14090
	c106307/f1p2/4872	c108728/f1p0/4610	c104532/f1p0/6142	c127567/f1p0/5146	c134061/f1p0/6488	c2952/f1p0/917	c148422/f1p0/5352	c132867/f1p0/14185
	c106309/f1p1/4669	c108729/f1p0/4681	c104533/f1p0/4966	c127580/f1p0/4555	c60577/f1p0/1402	c2963/f1p0/1835	c148581/f1p0/5561	c117852/f1p0/14963
	c106320/f1p0/4656	c108731/f1p4/5134	c104534/f1p1/4907	c127598/f1p0/4744	c151102/f1p0/6536	c2968/f1p0/1068	c149000/f1p0/5273	c118583/f1p0/14988
	c106322/f1p1/5072	c108733/f1p1/4865	c104535/f1p1/4745	c127614/f1p0/4835	c19655/f1p0/1856	c2990/f1p0/939	c149431/f1p0/5834	c125195/f1p0/15312
	c106324/f1p0/4640	c108740/f3p2/4839	c104540/f1p0/4626	c127631/f1p0/5658	c9641/f1p0/1854	c2999/f1p0/957	c149537/f1p0/6895	c138924/f1p0/19189
	c10634/f2p0/1194	c108745/f3p0/4456	c104541/f1p0/5055	c127684/f1p0/5624	c40320/f1p0/1385	c3019/f1p0/782	c150295/f1p0/7378
	c106342/f1p4/4274	c108749/f1p2/4727	c104542/f1p0/4775	c127689/f1p0/4861	c116899/f1p0/5127	c3048/f1p0/1014	c150489/f1p0/588
	c106343/f1p0/4399	c108751/f1p2/4655	c104543/f1p0/5122	c12769/f1p0/1019	c49309/f1p0/2751	c3109/f1p0/1308	c151410/f1p0/6461
	c106351/f1p0/4672	c108756/f1p2/4754	c104545/f1p0/4796	c127701/f1p0/4977	c79782/f1p0/2728	c3136/f1p0/771	c151564/f1p0/1729
	c10636/f1p1/1644	c108757/f1p0/4599	c104547/f1p0/4970	c127753/f1p0/4915	c9208/f1p0/6253	c3155/f1p0/1002
	c106363/f1p1/5118	c108775/f1p0/4942	c104554/f1p0/4616	c127766/f3p4/5725	c148819/f1p0/5991	c3197/f1p0/1211
	c106365/f1p0/4602	c108777/f1p0/4861	c104555/f1p0/4753	c127827/f1p0/5986	c63987/f1p0/2643	c3211/f1p0/1226
	c106369/f1p10/5018	c108778/f1p1/4782	c104556/f1p0/2879	c127846/f1p0/5161	c117319/f1p0/5204	c3255/f1p0/1428
	c106373/f2p2/4821	c108790/f1p2/4335	c104558/f1p0/4732	c127877/f1p0/5760	c138370/f1p0/7365	c3312/f1p0/1595
	c106378/f3p1/4905	c108802/f1p0/5137	c104560/f1p0/4614	c127902/f1p0/5713	c57466/f1p0/6352	c3321/f1p1/598
	c106379/f1p1/4692	c108812/f1p1/4631	c104562/f1p0/4029	c12792/f1p0/1194	c11380/f1p0/1716	c3341/f1p0/1228
	c106380/f1p3/4942	c108816/f2p0/4714	c104563/f1p0/5736	c127954/f1p0/5195	c87716/f1p0/5171	c3356/f1p0/785
	c106381/f1p0/5075	c108819/f1p0/4899	c104567/f1p2/4365	c127955/f1p0/6712	c81352/f1p0/1713	c3379/f1p0/1289
	c106400/f1p0/4981	c108827/f1p0/4741	c104568/f1p0/4374	c127956/f1p0/4078	c96852/f1p0/5162	c3394/f1p0/945
	c106419/f1p2/4771	c108829/f1p0/4846	c104569/f1p4/4970	c127993/f1p0/7492	c82103/f1p0/2559	c3395/f1p0/1226
	c10642/f1p0/1732	c108845/f1p0/4890	c104570/f1p0/4719	c127995/f1p0/4664	c27997/f1p0/2557	c3421/f1p0/856
	c106424/f1p0/4737	c108848/f1p0/5817	c104572/f1p0/4782	c12801/f1p1/1601	c118062/f1p0/7035	c3435/f1p0/1186
	c106434/f1p0/5122	c108852/f1p0/4631	c104576/f1p0/4028	c128019/f1p0/4229	c133585/f1p0/6894	c3446/f1p0/1387
	c106438/f1p0/5004	c108859/f1p0/4716	c104577/f1p0/4547	c128095/f1p0/1585	c37350/f1p0/1688	c3457/f1p0/1995
	c10644/f1p0/1367	c10886/f2p1/855	c104580/f1p0/4578	c12811/f4p4/1278	c42584/f1p0/1675	c3461/f1p0/1080
	c106440/f1p0/4441	c108866/f1p1/4429	c104581/f1p0/5290	c128130/f1p0/5764	c134194/f1p0/6289	c3467/f1p0/1174
	c106443/f1p3/4747	c108869/f1p0/4932	c104583/f1p1/4867	c128131/f1p0/6619	c126302/f1p0/4973	c3486/f1p0/1503
	c106447/f1p0/4654	c108873/f1p0/4621	c104584/f1p0/5227	c128229/f1p0/4932	c10640/f1p1/2485	c3535/f1p0/658
	c10646/f1p2/883	c108875/f1p0/4931	c104589/f1p0/4819	c128259/f1p0/5511	c124354/f1p0/4942	c3565/f1p1/731
	c10647/f4p2/1409	c108877/f1p3/4581	c104592/f1p0/4831	c128271/f1p0/5154	c102435/f1p0/4940	c3575/f1p0/1093
	c106470/f1p0/4747	c108878/f1p1/4803	c104594/f1p0/4936	c128337/f1p0/4914	c112871/f1p1/4940	c3609/f1p0/1118
	c106489/f4p2/4666	c108883/f1p0/4506	c104595/f1p0/4972	c12835/f1p0/1026	c105715/f1p1/4908	c3639/f1p0/1344
	c106495/f1p2/4910	c108887/f1p0/4781	c104598/f1p0/4890	c128369/f1p0/11499	c104106/f1p0/4765	c3646/f1p0/622
	c10650/f2p1/1668	c108898/f1p0/4947	c104601/f1p1/4831	c128375/f1p0/5256	c96296/f1p0/4745	c3653/f1p0/1576
	c106500/f1p0/4284	c1089/f3p1/747	c104602/f1p0/4694	c128388/f1p0/5188	c92420/f1p0/4734	c3681/f1p0/1186
	c106505/f1p6/4570	c10890/f7p3/1335	c104605/f1p0/4531	c128394/f1p0/5967	c112084/f1p0/4730	c3690/f1p0/917
	c106512/f1p0/5000	c108900/f1p0/4886	c104606/f1p0/4738	c128428/f1p0/5188	c47515/f1p1/1568	c3727/f1p0/1754
	c106528/f1p0/4458	c108908/f1p0/4736	c104615/f1p0/4967	c128456/f1p0/4418	c93942/f1p0/4677	c3751/f1p0/980
	c106530/f1p4/4378	c108910/f1p1/5029	c104618/f1p0/4329	c12856/f1p0/927	c8936/f2p0/1550	c3765/f1p0/1395
	c10654/f3p0/792	c108917/f1p0/4879	c104619/f1p0/4875	c12880/f1p1/1044	c42838/f1p0/1536	c3813/f1p0/773
	c106540/f1p0/4905	c108931/f1p0/4625	c10462/f1p1/2017	c128880/f1p0/4522	c110148/f1p0/4608	c3836/f1p0/1014
	c106554/f1p0/4542	c108937/f1p0/4686	c104621/f1p0/4967	c12913/f1p1/1046	c89613/f1p0/4517	c3863/f1p0/2110
	c106558/f2p0/4810	c108947/f1p0/4842	c104622/f1p0/4384	c12922/f1p0/1229	c65000/f1p0/2234	c3899/f1p0/7620
	c106561/f1p12/4683	c108949/f1p1/4735	c104625/f1p0/4635	c12929/f2p0/871	c64189/f1p0/1485	c3926/f1p0/1419
	c106562/f1p2/5067	c108952/f1p0/4832	c104631/f1p0/5038	c12930/f1p0/728	c20540/f1p0/2226	c3976/f1p0/1573
	c106563/f1p1/5093	c108957/f1p0/4630	c104635/f1p0/5223	c12938/f1p2/622	c125454/f1p1/4422	c4026/f1p0/1449
	c106573/f1p3/4637	c10896/f1p0/892	c104636/f1p0/6975	c129421/f11p2/1078	c54864/f1p0/2129	c4070/f2p1/1237
	c106574/f2p1/4934	c108964/f1p0/4621	c10464/f1p0/2396	c12966/f1p0/1390	c26461/f1p0/2052	c4136/f1p0/894
	c106575/f1p0/4700	c108968/f1p0/4400	c104644/f1p0/4857	c12982/f1p0/1978	c8000/f1p0/4065	c4142/f1p0/1343
	c106587/f1p2/4821	c108988/f1p0/4817	c104645/f1p2/4198	c13006/f1p0/574	c31163/f1p0/1854	c4172/f1p0/1051
	c106589/f1p3/4967	c108990/f1p2/5033	c104651/f1p1/4720	c13017/f1p0/1328	c4751/f1p0/1834	c4193/f1p0/1142
	c10659/f1p0/1168	c108993/f1p0/4861	c104652/f1p0/5027	c13019/f1p0/2306	c23397/f1p0/3518	c4208/f1p0/966
	c106591/f2p0/4381	c108999/f1p0/4682	c104653/f1p0/4861	c130205/f1p2/1235	c51405/f1p0/3452	c4226/f1p0/853
	c106594/f1p1/4594	c109001/f1p0/4343	c104655/f1p0/4767	c13023/f1p0/850	c19366/f1p0/3217	c4271/f1p0/1252
	c1066/f4p1/1317	c109006/f1p1/4290	c104657/f1p0/7247	c13029/f1p0/752	c15423/f1p0/1383	c4284/f1p0/729
	c10660/f4p1/1107	c109007/f1p1/4951	c104661/f1p0/4800	c13030/f1p0/591	c31903/f1p0/1383	c4315/f1p0/2575
	c106606/f1p1/4984	c109019/f1p1/4720	c104663/f1p1/9198	c13046/f1p0/1279	c7275/f1p0/1382	c4381/f1p0/1175
	c106607/f1p0/4516	c109020/f1p0/4918	c104666/f1p0/6084	c13048/f1p0/529	c43354/f1p2/1379	c4440/f1p0/2741
	c106616/f1p1/4602	c109036/f1p1/4714	c104668/f1p0/4747	c13062/f4p3/701	c53670/f1p0/1379	c4517/f1p0/986
	c106620/f4p0/4869	c109044/f1p0/4774	c104671/f1p0/4922	c13077/f1p1/777	c8971/f1p0/1377	c4527/f1p0/1821
	c106624/f1p3/4376	c109045/f1p0/4884	c104678/f1p0/4725	c13083/f4p0/534	c3374/f1p0/1375	c4557/f1p0/1175
	c106625/f1p1/4945	c109048/f1p0/4755	c104681/f1p1/4941	c13097/f1p0/1112	c46968/f1p2/1375	c4561/f1p0/1936
	c106630/f1p0/4783	c109052/f1p0/4629	c104682/f1p1/4945	c13098/f1p0/11135	c45047/f1p0/1373	c4573/f1p0/458
	c106634/f1p2/4730	c109055/f1p0/5481	c104685/f1p0/5343	c13102/f1p0/812	c31532/f1p1/1370	c4578/f1p0/1545
	c106635/f1p3/5001	c109058/f1p6/4723	c104690/f1p0/5121	c13128/f1p1/1177	c12337/f1p0/1365	c4605/f1p0/1192
	c106639/f1p1/4587	c109067/f1p0/4954	c104694/f1p0/4760	c13136/f1p0/2193	c21563/f1p0/1360	c4668/f1p0/618
	c106640/f1p4/4613	c109073/f1p0/4411	c104695/f1p0/4709	c13144/f1p0/1112	c22905/f1p0/1360	c4679/f1p0/619
	c106644/f1p2/4712	c109129/f1p2/4878	c104696/f1p0/4427	c131692/f2p1/5630	c68767/f1p1/1359	c4774/f1p0/571
	c106645/f1p0/5126	c109130/f1p0/4863	c104698/f1p0/5069	c13170/f1p0/1427	c23166/f2p0/1356	c4803/f1p0/1121
	c106648/f1p0/4399	c109131/f1p0/4733	c104700/f1p0/5039	c13193/f1p0/621	c30984/f1p0/1356	c4804/f1p0/1284
	c106652/f1p1/4662	c109136/f1p3/4523	c104701/f1p0/4794	c131952/f4p4/5656	c49062/f1p1/1354	c4813/f1p0/1470
	c106655/f1p0/4721	c109137/f1p0/4519	c104702/f1p0/4957	c13197/f1p0/1062	c49268/f1p0/1354	c4880/f1p0/937
	c106657/f1p0/4671	c109146/f1p0/4744	c104705/f1p0/4702	c13223/f1p0/1432	c33001/f1p0/1350	c4917/f1p0/803
	c106660/f1p0/4836	c109157/f1p2/4983	c104708/f1p0/4729	c13224/f2p0/1292	c57909/f1p0/1348	c4919/f1p0/1341
	c106662/f1p2/5045	c109189/f1p1/4961	c104709/f1p0/5048	c132251/f1p0/932	c32008/f1p0/1345	c4947/f1p0/1320
	c106663/f1p1/4664	c10919/f3p1/1019	c104710/f1p0/4803	c13228/f1p0/827	c26599/f1p2/1343	c4964/f1p0/1106
	c106666/f1p1/4910	c109205/f1p0/4280	c104714/f1p1/5193	c132305/f1p0/6015	c50795/f1p0/1341	c4980/f1p0/1199
	c106669/f1p5/4902	c109206/f1p1/4608	c104715/f1p0/4913	c132353/f1p0/5581	c28050/f1p0/1340	c5071/f1p0/2380
	c10667/f2p0/991	c109211/f1p0/4646	c104722/f1p0/4756	c132418/f1p0/7123	c5344/f1p0/1340	c5072/f1p0/1433
	c106675/f1p3/5034	c109220/f1p0/5068	c104723/f1p1/4955	c132429/f2p0/6041	c2480/f1p0/1338	c5085/f1p0/1283
	c10668/f2p1/1432	c109222/f1p4/4945	c104724/f1p0/4833	c132447/f1p0/4915	c36384/f1p0/1338	c5142/f1p0/1477
	c106684/f1p2/4115	c109223/f1p0/7791	c104725/f1p3/4795	c132465/f1p0/7170	c35277/f1p1/1337	c5160/f1p0/1178
	c106689/f1p1/2055	c109224/f1p1/4832	c104726/f1p0/4933	c132509/f1p4/5639	c153374/f1p0/1331	c5187/f1p0/620
	c106690/f1p1/4729	c109225/f1p0/4994	c104727/f1p0/4411	c132518/f1p0/6767	c3316/f1p0/1329	c5331/f1p0/1924
	c106695/f1p2/4975	c109244/f1p0/4906	c104730/f1p0/4646	c132529/f1p0/5846	c64848/f1p0/1327	c5342/f1p0/885
	c106700/f1p1/4920	c109252/f1p0/4824	c104731/f1p0/4891	c132592/f1p0/6832	c44742/f1p0/1325	c5415/f1p0/786
	c106708/f1p1/4410	c109254/f1p1/4711	c104732/f1p0/4664	c132607/f1p0/5607	c68593/f1p0/1323	c5416/f1p0/796
	c10671/f1p1/1761	c109260/f1p1/4842	c104733/f1p0/5010	c132611/f1p0/6138	c14131/f1p0/1318	c5424/f1p0/1361
	c106713/f1p0/4600	c109261/f1p0/5041	c104734/f1p0/4946	c132623/f1p0/6062	c55763/f1p0/1317	c5437/f1p0/1653
	c106731/f1p2/4479	c109262/f1p0/5046	c104736/f1p0/4577	c132678/f1p0/5426	c65759/f1p0/1315	c5453/f1p0/1251
	c106741/f1p0/4842	c109263/f1p0/4606	c104737/f1p0/4948	c132720/f1p4/6400	c3264/f1p0/1312	c5461/f1p0/1355
	c106746/f1p1/4374	c109270/f1p1/12687	c104738/f1p0/5503	c132776/f1p0/6232	c50599/f1p0/1312	c5538/f1p0/1329
	c106753/f1p0/4168	c109277/f1p1/4690	c10474/f1p0/1203	c132792/f1p0/5843	c1507/f8p2/1311	c5563/f1p0/1217
	c106759/f1p0/4599	c109281/f1p0/4566	c104741/f1p0/5795	c132798/f1p0/6117	c11395/f1p0/1308	c5594/f1p0/976
	c106764/f1p6/4786	c109283/f1p2/4839	c104743/f1p0/7096	c132809/f1p1/5739	c65543/f1p0/1306	c5665/f1p0/1394
	c106779/f1p1/4749	c109288/f1p1/4507	c104745/f1p0/4676	c132821/f1p0/4431	c66030/f1p0/1306	c5675/f1p0/948
	c106789/f1p3/4933	c10929/f1p0/1303	c104747/f1p3/4827	c132845/f1p0/5779	c22937/f1p3/1304	c5700/f1p0/913
	c106791/f1p3/4493	c109293/f1p1/4750	c104748/f1p0/4695	c132854/f1p0/5191	c32295/f1p0/1301	c5712/f1p0/928
	c106792/f1p1/4839	c109294/f1p1/4678	c10475/f1p3/1088	c132867/f1p0/14185	c42435/f1p0/1301	c5732/f1p3/761
	c106795/f1p0/4813	c109299/f1p3/4705	c104750/f1p0/4408	c132911/f1p0/5857	c67266/f1p0/1300	c5739/f1p0/674
	c106798/f1p0/5015	c1093/f1p0/1375	c104751/f1p0/4595	c13292/f1p0/1747	c39668/f1p0/1299	c5782/f1p0/972
	c106799/f1p4/4850	c109315/f1p0/4923	c104752/f1p0/6288	c132924/f1p1/5600	c58332/f1p0/1292	c5801/f1p0/501
	c106803/f1p0/4596	c109328/f1p1/5084	c104753/f1p0/4503	c132955/f1p0/2048	c59811/f1p1/1292	c5844/f1p0/1239
	c10681/f1p0/1687	c10933/f1p0/1754	c104756/f1p0/5034	c132961/f1p0/5499	c14246/f1p0/1291	c5846/f1p0/1017
	c106811/f1p2/4849	c109333/f1p0/4564	c104762/f1p0/4695	c132974/f1p0/6856	c19838/f1p0/1290	c5879/f1p0/600
	c106813/f1p4/4494	c10935/f3p3/850	c104763/f1p0/4964	c132985/f1p0/6395	c45596/f1p0/1286	c5882/f1p0/1379
	c10682/f4p1/932	c109352/f1p1/4643	c104764/f1p0/4962	c132997/f1p0/1956	c6120/f1p0/1283	c5991/f1p0/1684
	c106821/f1p0/4888	c109362/f1p0/4784	c104767/f1p0/4477	c133031/f1p1/6426	c47058/f1p1/1282	c5996/f1p0/1060
	c106823/f1p0/4791	c109364/f1p0/4767	c104769/f1p0/10042	c13305/f1p0/1271	c76498/f1p0/1280	c6008/f1p0/730
	c106828/f1p0/4896	c109368/f1p3/4842	c104772/f1p1/4752	c133085/f1p0/6502	c12811/f4p4/1278	c6010/f1p0/1085
	c106839/f1p0/4798	c109380/f1p1/4523	c104774/f1p0/4675	c13309/f1p0/455	c20036/f1p1/1278	c6056/f1p0/1324
	c106840/f1p0/4698	c109386/f1p0/4599	c104775/f1p1/4611	c133120/f1p0/5867	c26383/f1p2/1278	c6064/f1p0/1637
	c106843/f1p2/4644	c109396/f1p0/4831	c104776/f1p0/4607	c133142/f1p0/5955	c48996/f1p0/1276	c6154/f1p0/715
	c106845/f1p0/4629	c109399/f1p0/4557	c104777/f1p0/5077	c133157/f1p0/5516	c11699/f1p2/1274	c6159/f1p0/839
	c106852/f1p0/4886	c1094/f16p2/622	c104779/f1p0/4673	c133182/f1p0/5946	c28564/f1p0/1271	c6168/f1p0/1036
	c106853/f1p1/4756	c109403/f1p0/5013	c104781/f1p0/4496	c13322/f1p0/738	c42720/f1p0/1266	c6206/f1p0/1010
	c106857/f1p1/4801	c109406/f1p0/5274	c104782/f1p0/5130	c133227/f1p0/5628	c9958/f1p0/1266	c6217/f1p0/591
	c106859/f1p8/4918	c109407/f1p0/4349	c104783/f1p0/5595	c133243/f1p0/5972	c44590/f1p0/1264	c6230/f1p0/1236
	c106860/f1p5/4644	c109409/f1p3/5016	c104784/f1p0/4716	c133281/f1p0/2342	c50476/f1p1/1264	c6239/f1p0/1604
	c106861/f1p2/4599	c109415/f1p1/4526	c104786/f1p0/5051	c133323/f1p0/6167	c65605/f1p0/1262	c6245/f1p0/1123
	c106863/f1p0/4577	c109417/f1p0/4606	c104787/f1p0/4567	c133345/f1p0/5794	c24049/f2p0/1261	c6252/f1p0/738
	c106872/f1p1/3867	c109418/f1p1/5157	c104788/f1p0/4816	c133402/f1p0/7345	c30270/f1p0/1258	c6254/f1p0/1209
	c106875/f1p0/4658	c109421/f1p1/4713	c104789/f1p0/4965	c133412/f1p0/5191	c58574/f1p0/1256	c6268/f1p0/890
	c106877/f1p2/4751	c109423/f1p0/4861	c104790/f1p0/4438	c133421/f1p0/6003	c68388/f1p0/1256	c6279/f1p0/1239
	c106880/f1p1/4438	c109425/f1p1/4760	c104792/f1p0/4793	c133438/f1p0/5795	c135900/f1p0/1253	c6284/f1p0/1096
	c106882/f1p0/4747	c109429/f1p2/4885	c104793/f1p0/9146	c133454/f1p0/6709	c8278/f2p0/1252	c6305/f1p0/1647
	c106887/f1p1/4815	c109434/f1p0/4772	c104795/f1p0/4969	c133491/f1p0/6153	c14862/f1p0/1249	c6348/f1p0/1039
	c106889/f1p1/3931	c109445/f1p0/4560	c104799/f1p0/4689	c133500/f1p0/5885	c15613/f1p0/1249	c6403/f1p0/1169
	c106891/f1p1/4131	c109463/f1p0/4836	c104801/f1p0/4970	c133514/f1p0/5634	c16786/f4p0/1249	c6441/f1p0/682
	c106893/f1p1/4595	c109466/f1p0/4844	c104802/f1p0/4769	c133517/f1p0/6237	c8597/f1p1/1249	c6447/f1p0/905
	c106898/f1p1/4803	c109467/f1p1/5058	c104806/f1p0/5697	c133537/f1p0/4718	c8987/f8p0/1249	c6458/f1p0/600
	c106900/f1p1/4914	c109470/f1p0/4295	c104807/f1p0/4656	c133553/f1p0/5757	c32755/f1p0/1246	c6479/f1p0/1079
	c106904/f1p0/4755	c10948/f1p2/1064	c104815/f1p0/4669	c133558/f1p0/5469	c33732/f1p0/1246	c6587/f1p0/1232
	c10691/f2p1/1380	c109481/f1p0/5129	c104816/f1p0/5358	c133580/f1p0/5924	c5798/f1p0/1244	c6590/f1p0/1419
	c106910/f1p1/4266	c109496/f1p0/4761	c104818/f1p0/4680	c133585/f1p0/6894	c10500/f1p0/1243	c6610/f1p0/782
	c106915/f1p1/4678	c109498/f1p0/6884	c104819/f1p0/4653	c133626/f1p0/5797	c80909/f1p0/1242	c6626/f1p0/728
	c106917/f1p1/4882	c109513/f1p1/8631	c104822/f1p0/4602	c133646/f1p0/5754	c8762/f1p0/1242	c6631/f1p0/739
	c106919/f1p2/4720	c109534/f1p0/4975	c104825/f1p0/4274	c13365/f1p0/553	c18625/f1p0/1239	c6632/f1p0/408
	c106920/f1p2/4616	c109552/f1p0/4702	c104829/f1p1/4878	c133654/f1p0/6373	c64040/f1p0/1239	c6662/f1p0/905
	c106927/f1p2/4906	c109559/f1p0/4893	c104830/f1p0/4858	c13366/f1p0/600	c65558/f1p0/1238	c6716/f1p0/1480
	c10693/f8p1/1219	c109560/f1p0/4804	c104833/f1p0/5225	c133664/f1p0/8775	c68859/f1p1/1238	c6801/f1p0/643
	c106936/f1p3/4804	c109564/f1p0/4746	c104836/f1p0/4797	c133681/f1p0/6238	c35649/f1p0/1237	c6830/f1p0/1000
	c10694/f5p0/788	c109588/f1p0/4561	c104837/f1p0/4862	c133692/f1p0/6315	c57111/f1p0/1234	c6843/f1p0/1030
	c106942/f2p0/4944	c109590/f1p2/4339	c104839/f1p1/3936	c133708/f1p0/6462	c59085/f1p0/1233	c6849/f1p0/974
	c106943/f1p3/4632	c109592/f1p0/4609	c10484/f1p0/1348	c133731/f1p0/5597	c3065/f1p0/1232	c6929/f1p0/486
	c106948/f1p0/4473	c109601/f1p0/4881	c104842/f1p0/5034	c133828/f1p0/8455	c25459/f1p1/1229	c6951/f1p0/2155
	c106949/f1p0/4746	c109602/f1p0/5091	c104843/f1p0/4999	c13385/f1p0/604	c59839/f1p0/1228	c6992/f1p0/983
	c106958/f1p0/4733	c109603/f3p3/4730	c104845/f1p0/4907	c13386/f1p0/1010	c12178/f1p0/1225	c7003/f1p0/840
	c106959/f1p6/4731	c109612/f1p1/4677	c104846/f1p0/4488	c133865/f1p0/5776	c20426/f1p0/1223	c7064/f1p0/1094
	c106963/f2p0/4190	c109633/f1p1/4553	c10485/f1p0/913	c133883/f1p0/5706	c22849/f3p1/1222	c7067/f1p0/632
	c106965/f1p1/4412	c109636/f1p1/4742	c104850/f1p0/5276	c133898/f1p0/5576	c39655/f1p0/1222	c7105/f1p0/1816
	c106977/f1p1/4872	c109647/f1p0/4926	c104854/f1p0/4828	c133903/f1p0/6513	c68227/f1p0/1221	c7151/f1p0/1480
	c10698/f1p2/984	c109648/f1p1/4954	c104860/f1p0/4378	c133906/f1p0/8275	c59206/f1p2/1219	c7160/f1p0/1428
	c106993/f1p3/4990	c109658/f1p0/4615	c104861/f1p1/4518	c133921/f1p0/5356	c15411/f1p0/1218	c7162/f1p0/789
	c106995/f1p2/4827	c109661/f1p1/4561	c104862/f1p0/4648	c133925/f1p0/6214	c63971/f1p0/1217	c7215/f1p0/869
	c107/f30p9/1388	c109664/f1p2/4595	c104863/f1p0/4516	c133939/f1p0/5417	c44056/f1p1/1213	c7302/f1p0/1226
	c10700/f1p0/1340	c109672/f2p0/4850	c104864/f1p0/4871	c133956/f1p0/7355	c64498/f1p0/1213	c7332/f1p0/1296
	c107002/f1p0/4930	c109674/f1p0/4951	c104866/f1p1/4936	c13398/f1p0/1324	c63442/f1p0/1212	c7400/f1p0/781
	c107006/f1p0/4414	c109675/f1p3/4164	c104868/f1p0/4949	c133993/f1p0/5060	c97590/f1p0/1212	c7401/f1p0/1616
	c107008/f1p1/4712	c109677/f1p1/5292	c10487/f1p0/1804	c134026/f1p1/5994	c68545/f1p0/1211	c7420/f1p0/681
	c10701/f2p5/958	c109681/f1p1/5095	c104870/f1p0/5178	c134061/f1p0/6488	c6890/f1p0/1211	c7455/f1p0/1377
	c107015/f1p4/4613	c109699/f1p0/4852	c104871/f1p0/4994	c134065/f1p0/6762	c57155/f1p0/1209	c7480/f1p0/891
	c107019/f1p1/4806	c1097/f8p3/854	c104875/f1p0/4112	c134072/f1p4/5911	c32475/f1p0/1208	c7500/f1p0/853
	c10702/f1p4/1788	c109706/f1p0/4785	c104879/f1p0/4874	c134098/f1p0/4050	c48360/f1p0/1207	c7514/f1p0/698
	c107023/f1p2/4796	c109707/f1p1/4860	c104881/f1p1/6052	c134103/f1p1/1699	c9024/f1p0/1205	c7518/f1p0/1576
	c107033/f1p0/4165	c109710/f1p0/6276	c104889/f1p0/4890	c134105/f1p0/6024	c34216/f1p2/1204	c7568/f1p0/763
	c107034/f1p0/4587	c109711/f1p2/4360	c104891/f1p0/4960	c134108/f1p0/3115	c6337/f1p0/1204	c7600/f1p0/808
	c107043/f1p1/4637	c109714/f1p0/4811	c104894/f1p0/4784	c134132/f1p0/7103	c4968/f1p0/1201	c7648/f1p0/749
	c107047/f1p0/4684	c109715/f2p1/4654	c104895/f1p3/4575	c134134/f1p3/5637	c54786/f1p0/1200	c7681/f1p0/876
	c107051/f1p1/4867	c109725/f1p0/4614	c104897/f1p0/4996	c13417/f1p0/2701	c58723/f1p0/1199	c7732/f1p1/1018
	c107057/f1p3/4687	c109732/f1p2/4440	c104900/f1p0/4666	c134180/f1p0/6186	c68131/f1p0/1197	c7735/f1p0/1222
	c10706/f1p0/982	c109733/f1p1/4714	c104902/f1p0/4623	c13419/f1p0/910	c9059/f1p0/1197	c7753/f1p0/1698
	c107061/f1p1/4877	c109742/f1p1/4811	c104904/f1p0/9734	c134194/f1p0/6289	c56254/f1p0/1196	c7831/f1p0/1348
	c107062/f2p4/4687	c109750/f1p1/4352	c104905/f1p0/4650	c134207/f1p0/12785	c12792/f1p0/1194	c7887/f1p0/537
	c107069/f1p1/4601	c109753/f1p0/4662	c104908/f1p0/5246	c134213/f1p0/10968	c4979/f1p0/1193	c7890/f1p0/1299
	c107077/f1p1/4724	c109757/f1p5/4970	c104911/f1p0/4937	c134226/f1p0/1353	c18494/f1p0/1192	c7969/f1p0/1493
	c107080/f1p1/4781	c109762/f1p0/5070	c104912/f1p0/4553	c13425/f1p0/407	c48257/f1p0/1191	c7998/f1p0/877
	c107081/f1p2/4320	c109765/f1p1/4749	c104914/f1p0/5050	c134272/f1p0/5794	c3287/f1p0/1190	c8003/f1p0/1396
	c107089/f1p4/4376	c109768/f1p0/4733	c10492/f1p0/2162	c13435/f1p0/1166	c2681/f3p0/1189	c8030/f1p0/759
	c107090/f1p3/4637	c109769/f2p0/4744	c104921/f1p0/4466	c134359/f1p0/6433	c18079/f1p0/1186	c8074/f1p0/644
	c107093/f1p0/4916	c109776/f1p1/4492	c104922/f1p0/4713	c134370/f1p0/5383	c80391/f1p0/1183	c8102/f1p0/992
	c107097/f1p0/4434	c109781/f1p0/5003	c104923/f1p0/4323	c134376/f1p0/6202	c24248/f1p0/1181	c8121/f1p0/1826
	c107098/f1p1/4936	c109786/f1p0/5006	c104926/f1p0/4781	c134410/f1p0/8084	c48843/f1p0/1181	c8195/f1p0/808
	c107110/f1p1/4378	c109794/f1p0/4573	c104930/f1p0/5547	c134414/f1p0/5561	c37494/f1p0/1180	c8220/f1p0/861
	c107112/f1p0/5012	c109796/f1p0/4703	c104932/f1p0/5000	c134427/f1p0/2472	c9112/f1p0/1180	c8241/f1p0/660
	c107114/f1p0/4471	c109799/f1p2/4899	c104934/f1p0/9760	c134429/f1p0/8528	c54291/f1p0/1179	c8261/f1p0/1150
	c107118/f1p1/4594	c109803/f1p0/4374	c104935/f1p0/4624	c13443/f1p0/1297	c33524/f1p0/1176	c8283/f1p0/1117
	c107128/f1p5/4726	c109804/f1p1/4855	c104937/f1p0/4928	c134430/f1p0/6214	c47358/f1p0/1176	c8288/f1p0/1130
	c107131/f1p2/4494	c109817/f1p0/4806	c104938/f1p0/2394	c134438/f1p0/7073	c42905/f1p0/1174	c8337/f1p0/761
	c107147/f1p3/4391	c109819/f1p0/4524	c10494/f1p0/1276	c134512/f1p0/1786	c22889/f1p1/1173	c8367/f1p0/1141
	c10715/f1p0/1075	c109823/f1p0/4751	c104940/f1p0/4494	c13452/f1p0/1032	c50008/f1p0/1172	c8459/f1p0/943
	c107152/f1p1/4052	c109842/f1p2/4866	c104942/f1p0/5003	c134539/f1p0/6486	c49345/f1p0/1168	c8475/f1p0/799
	c107153/f1p0/4396	c109875/f1p2/4773	c104946/f1p0/5166	c134567/f1p0/5406	c63858/f1p0/1168	c8481/f1p0/1308
	c107168/f1p1/4767	c109884/f1p0/4886	c104947/f1p0/4572	c13457/f1p0/982	c31284/f1p0/1167	c8491/f1p0/662
	c10717/f2p1/1735	c109886/f1p0/4767	c104949/f1p0/4453	c13458/f1p0/724	c49551/f1p0/1162	c8536/f1p0/1583
	c107174/f1p1/4500	c109892/f1p0/4736	c104950/f2p0/4686	c134589/f1p1/5444	c49899/f1p0/1162	c8601/f1p0/688
	c107176/f1p3/4518	c109895/f1p1/4919	c104955/f1p0/4330	c134621/f1p1/5854	c8751/f1p2/1161	c8700/f1p0/1237
	c107179/f1p14/4917	c109902/f1p0/4768	c104956/f1p0/4944	c134679/f1p0/5463	c10331/f1p0/1159	c8703/f1p0/601
	c107182/f1p1/4735	c109906/f1p0/4795	c104957/f1p0/4581	c134691/f1p0/5315	c5432/f1p0/1159	c8825/f1p0/657
	c107188/f1p2/4460	c10991/f1p0/1410	c104958/f1p0/5094	c13470/f1p0/781	c58439/f1p0/1158	c8837/f1p0/863
	c10719/f3p0/1425	c109910/f1p2/4604	c104959/f1p0/5706	c134710/f1p0/6493	c63170/f1p0/1157	c8911/f1p0/1303
	c107192/f1p1/4559	c109935/f1p0/4835	c10496/f1p0/1071	c13473/f1p0/828	c36154/f1p0/1156	c8922/f1p0/871
	c107193/f1p2/4763	c109937/f1p0/4859	c104960/f1p0/4990	c134741/f1p0/5875	c8282/f1p0/1154	c8994/f1p0/909
	c107194/f1p1/5038	c109940/f1p1/4914	c104962/f1p0/4920	c134770/f1p0/8848	c57083/f1p0/1152	c9007/f1p0/1323
	c107198/f2p0/4850	c109944/f1p0/4736	c104965/f1p1/4790	c134775/f1p0/6572	c57544/f1p0/1152	c9051/f1p0/802
	c107200/f1p3/4829	c109946/f1p1/4848	c104967/f1p0/4998	c134777/f1p0/5660	c36389/f1p0/1151	c9075/f1p0/2477
	c107209/f1p1/4753	c109950/f1p0/6607	c104968/f1p0/5301	c134781/f1p1/5817	c12182/f2p0/1149	c9083/f1p0/940
	c107213/f1p2/4763	c109959/f3p1/4678	c104972/f1p0/5063	c134794/f1p1/5691	c12158/f1p2/1148	c9126/f1p0/1199
	c107216/f1p0/4716	c109961/f1p3/4950	c104981/f1p0/5234	c134805/f1p0/6010	c64476/f1p0/1148	c9139/f1p0/1710
	c107223/f1p4/4267	c109964/f1p0/4911	c104982/f1p0/4218	c134811/f1p4/6445	c78944/f1p0/1147	c9180/f1p0/1075
	c107224/f3p1/1705	c109972/f1p0/4804	c104984/f1p0/5544	c134864/f1p0/6425	c38936/f1p0/1146	c9194/f1p0/1816
	c107225/f1p1/4365	c109975/f1p0/3816	c104985/f1p0/4452	c134867/f1p0/6434	c27164/f1p0/1145	c9271/f1p0/1278
	c107230/f1p4/4755	c109977/f1p1/4738	c104989/f1p0/4156	c134870/f1p0/5664	c60288/f1p0/1145	c9273/f1p0/1045
	c107234/f1p0/4621	c109978/f1p2/5119	c104991/f1p0/4830	c13488/f1p0/777	c68099/f1p0/1145	c9275/f1p0/728
	c107240/f1p3/4969	c109981/f1p0/4931	c104994/f1p0/4884	c134893/f1p0/5683	c3876/f1p0/1143	c9280/f1p0/934
	c107241/f1p0/4409	c109986/f1p0/4757	c104995/f1p0/5608	c13490/f1p0/1241	c66206/f1p0/1143	c9318/f1p0/635
	c107243/f1p2/4799	c109990/f1p0/4917	c104997/f1p0/5043	c134921/f1p0/8400	c31183/f1p0/1140	c9325/f1p0/1111
	c10725/f1p1/1172	c11000/f2p0/1486	c104999/f1p2/4737	c134941/f1p0/2877	c67745/f1p0/1140	c9327/f1p0/1406
	c107252/f1p0/4748	c110001/f1p3/4765	c105001/f1p0/4762	c135027/f1p0/6494	c40754/f1p0/1139	c9502/f1p0/1188
	c107257/f1p3/4284	c110002/f1p2/4843	c105004/f1p1/9929	c135086/f1p1/5948	c54903/f1p0/1138	c9528/f1p0/718
	c107259/f1p3/4520	c110003/f1p0/4872	c105005/f1p0/4865	c135087/f1p0/4103	c68785/f1p0/1138	c9561/f1p0/1617
	c10726/f6p8/1379	c110004/f1p1/4884	c105010/f1p0/4377	c135118/f1p0/5873	c19962/f1p0/1134	c9599/f1p0/1262
	c107262/f1p0/4604	c110006/f1p0/4334	c105012/f1p0/5300	c135135/f1p0/13120	c42490/f1p0/1134	c9638/f1p0/2429
	c107282/f2p2/4632	c110011/f3p4/4914	c105013/f1p0/4872	c135149/f1p0/7966	c45882/f1p1/1134	c9664/f1p0/1044
	c10729/f1p2/1645	c110017/f1p0/5062	c105015/f1p0/4911	c135169/f1p0/9538	c9680/f1p0/1134	c9675/f1p0/1330
	c107293/f2p1/4889	c110026/f1p0/4935	c105017/f1p0/4824	c13518/f2p0/1979	c25140/f1p1/1133	c9712/f1p0/1243
	c107296/f1p0/4465	c110047/f1p0/4940	c105022/f1p0/14013	c135189/f1p0/8158	c17941/f1p1/1127	c9773/f1p0/602
	c107305/f1p3/4535	c110050/f1p0/4793	c105024/f1p0/3064	c135237/f1p0/6305	c35886/f1p0/1126	c9808/f1p0/1484
	c107314/f1p0/4965	c110066/f1p1/4793	c105029/f1p0/4753	c135252/f1p0/1352	c27525/f1p0/1125	c9840/f1p1/876
	c107316/f1p1/4354	c110067/f1p0/4764	c105031/f1p1/5023	c135258/f1p0/5782	c30845/f1p0/1125	c9854/f1p0/700
	c107318/f2p2/5025	c110072/f1p0/4747	c105032/f1p0/4774	c135262/f1p0/7081	c22224/f1p1/1124	c9866/f1p0/767
	c107325/f1p2/4893	c110080/f1p0/4807	c105033/f1p0/4423	c135294/f1p0/6958	c13834/f1p0/1123	c9892/f1p0/1250
	c107328/f1p1/4933	c110086/f1p0/4758	c105034/f1p1/5312	c135309/f1p0/6274	c64378/f1p0/1121	c9965/f1p0/1328
	c107334/f1p0/4897	c110095/f1p0/5024	c105037/f1p0/4468	c135326/f1p0/9225	c14813/f1p0/1120	c9996/f1p0/1000
	c107335/f1p7/4997	c110098/f1p1/4779	c105039/f1p2/3851	c135342/f1p2/5946	c10898/f4p2/1117	c10028/f1p0/766
	c107339/f1p1/4585	c110104/f1p2/4578	c105040/f1p0/4889	c135374/f1p0/2229	c48898/f1p0/1117	c10030/f1p0/910
	c107341/f1p1/4469	c110106/f1p0/7872	c105042/f1p0/4404	c135418/f1p1/5310	c65555/f1p0/1115	c10032/f1p0/1898
	c107345/f1p0/4729	c110121/f1p3/4852	c105043/f1p0/4501	c135425/f1p1/6398	c34865/f1p0/1113	c10119/f1p0/464
	c107347/f1p2/4509	c11013/f1p0/899	c105048/f1p0/5479	c13543/f1p0/745	c63783/f2p2/1113	c10124/f1p0/1200
	c107352/f1p3/4811	c110130/f1p0/4517	c10505/f1p2/1570	c135433/f1p0/7307	c66247/f1p0/1111	c10129/f1p0/1888
	c107354/f1p0/4922	c110134/f1p1/4755	c105051/f1p0/4668	c135444/f1p0/6526	c23148/f1p0/1110	c10131/f1p0/1035
	c107359/f1p1/4583	c110142/f1p0/4631	c105052/f1p0/4668	c135535/f1p0/6342	c30444/f1p1/1110	c10141/f1p0/1650
	c10736/f2p1/1228	c110153/f1p0/4792	c105054/f1p0/4578	c135542/f1p0/5586	c75770/f1p0/1110	c10296/f1p0/1087
	c10737/f5p3/1994	c110160/f2p0/4865	c105055/f1p0/2288	c135556/f1p0/5504	c9559/f1p1/1108	c10319/f1p0/942
	c107370/f1p0/4825	c110172/f1p2/4857	c105058/f1p0/4787	c135573/f1p0/5486	c154033/f3p2/1107	c10337/f1p0/687
	c107372/f1p1/4774	c110191/f1p1/4784	c105059/f1p0/4311	c135576/f1p0/7049	c48389/f1p0/1107	c10350/f1p0/1482
	c107373/f1p1/4727	c110192/f1p1/4474	c10506/f1p0/1391	c135588/f1p0/5930	c14977/f5p1/1104	c10465/f1p0/895
	c10738/f10p2/1088	c110196/f1p0/4726	c105061/f1p0/5000	c135589/f1p0/6194	c61126/f1p1/1103	c10473/f1p0/1185
	c107387/f1p1/4390	c110200/f1p0/5109	c105065/f2p3/4572	c135604/f1p0/18250	c43449/f1p0/1102	c10499/f1p0/1791
	c107389/f1p0/4573	c110202/f1p13/4925	c105067/f1p0/2483	c135626/f1p0/5958	c23919/f1p0/1101	c10555/f1p0/1399
	c107392/f1p1/4815	c110211/f1p0/4688	c105068/f1p0/4265	c135630/f1p0/5120	c39586/f1p0/1100	c10583/f1p0/1104
	c107396/f1p3/4268	c110212/f1p0/4975	c105070/f1p0/4716	c135631/f1p0/5810	c53989/f1p0/1100	c10599/f1p0/1390
	c107402/f1p2/4903	c110215/f1p0/4685	c105072/f1p0/5050	c135647/f1p0/6084	c14023/f1p0/1099	c10652/f1p0/770
	c107403/f1p0/4864	c110216/f1p2/4757	c105073/f1p0/4363	c135691/f1p1/6020	c2786/f31p4/1099	c10655/f1p0/816
	c10741/f4p2/1580	c110221/f1p0/4273	c105076/f1p0/4655	c135719/f1p0/5329	c69072/f1p0/1099	c10687/f1p0/1029
	c107413/f1p4/4528	c110240/f1p1/4473	c105080/f1p0/3824	c135781/f1p0/6903	c153729/f3p5/1097	c10707/f1p0/795
	c107418/f1p0/4879	c110244/f1p0/4884	c105081/f1p0/4995	c135798/f1p0/6318	c46678/f1p0/1097	c10782/f1p0/1458
	c107419/f1p3/5031	c110245/f1p0/4491	c105082/f1p1/4380	c13580/f1p0/1288	c1125/f2p0/1096	c10911/f1p0/371
	c10742/f2p0/1481	c110250/f2p4/4772	c105087/f1p1/5757	c135845/f1p0/6136	c14064/f1p0/1096	c11015/f1p0/654
	c10743/f1p0/1063	c110259/f1p0/4946	c105088/f1p0/6764	c135892/f1p0/6691	c66821/f1p0/1096	c11075/f1p0/868
	c107431/f1p1/4851	c110282/f1p1/4454	c105089/f1p1/5254	c13590/f1p0/883	c46713/f1p0/1095	c11110/f1p0/1212
	c107446/f4p2/3857	c110289/f1p0/4581	c105091/f1p0/4911	c135900/f1p0/1253	c79184/f1p0/1093	c11111/f1p0/1436
	c107451/f1p1/4682	c11029/f1p1/1255	c105093/f1p0/4439	c135935/f1p0/6006	c44643/f1p0/1092	c11238/f1p0/1167
	c107452/f1p1/4863	c110292/f3p0/5029	c105096/f1p0/4564	c135950/f1p0/5795	c2958/f8p6/1090	c11243/f1p0/1009
	c107456/f1p1/4627	c110297/f1p0/4840	c105103/f1p0/4599	c135956/f1p0/6595	c47827/f1p1/1087	c11281/f1p0/1072
	c10746/f1p0/783	c110309/f1p1/4835	c105105/f1p2/4382	c135973/f1p0/5464	c15677/f1p0/1084	c11346/f1p0/1183
	c107461/f1p0/4759	c110313/f1p0/4878	c105109/f1p0/4653	c135976/f1p0/5896	c30024/f1p0/1084	c11436/f1p0/961
	c107465/f1p0/5035	c110325/f1p1/4584	c10511/f1p0/1460	c135979/f1p0/6712	c49721/f1p0/1084	c11474/f1p0/1157
	c107467/f1p1/4710	c110328/f1p3/4922	c105110/f1p0/4974	c135989/f1p0/5522	c11387/f1p0/1083	c11481/f1p1/1290
	c107468/f1p0/4458	c110334/f1p0/5067	c105112/f1p0/4830	c136008/f1p1/5931	c35042/f1p0/1082	c11482/f1p0/774
	c107474/f2p3/4041	c11034/f1p0/1574	c105113/f1p0/4861	c136069/f1p0/6470	c56442/f1p0/1080	c11484/f1p0/1012
	c107485/f1p0/4507	c110340/f1p0/4513	c105114/f1p0/4679	c136082/f1p0/6654	c66186/f1p0/1080	c11535/f1p0/1031
	c107486/f1p0/4936	c110342/f1p3/4371	c105116/f1p0/5997	c136112/f1p0/7594	c129421/f11p2/1078	c11562/f1p0/596
	c107488/f1p1/4824	c110351/f1p0/4766	c10512/f1p5/889	c136117/f1p0/6272	c63444/f1p0/1076	c11667/f1p0/1370
	c107492/f1p1/5116	c110353/f1p0/5052	c105122/f1p0/4672	c136141/f1p0/5379	c60911/f1p0/1074	c11673/f1p0/1122
	c107493/f1p1/5015	c110361/f1p5/4822	c105127/f1p0/4806	c136146/f1p1/5996	c67273/f1p0/1074	c11682/f1p0/867
	c107494/f1p0/4351	c110371/f1p0/4821	c105128/f1p0/5145	c136179/f1p0/5750	c9323/f1p0/1071	c11725/f1p0/1086
	c107501/f1p1/4694	c110373/f1p1/4884	c105133/f1p0/8305	c136200/f1p0/5849	c3085/f1p0/1070	c11730/f1p0/2876
	c107506/f1p1/4722	c110377/f1p0/4213	c105139/f1p0/4724	c136203/f1p0/6359	c42617/f1p0/1070	c11751/f1p0/1756
	c107507/f1p1/5145	c110383/f1p0/4584	c105142/f1p0/4198	c136222/f1p1/6340	c19717/f1p0/1069	c11758/f1p0/1103
	c107510/f1p1/4595	c110386/f1p0/4774	c105146/f1p1/4611	c136234/f1p0/6129	c63690/f1p0/1069	c11776/f1p0/1490
	c107517/f1p0/4692	c110389/f1p0/4626	c105148/f1p0/4902	c136238/f1p0/5497	c27342/f1p0/1067	c11778/f1p0/967
	c107525/f1p4/4189	c110395/f1p0/4915	c105149/f1p0/4741	c136239/f1p0/5410	c37724/f1p0/1066	c11814/f1p0/986
	c10753/f1p0/1363	c110402/f1p0/4879	c105151/f1p1/4282	c136261/f1p0/6526	c46004/f1p0/1063	c11819/f1p0/1190
	c107534/f1p0/5016	c110405/f1p2/4928	c105154/f1p0/4847	c136276/f1p0/5487	c34449/f2p0/1061	c11831/f1p0/325
	c107538/f1p1/4633	c110412/f1p0/4448	c105156/f1p0/4688	c136286/f1p0/7234	c79756/f1p1/1060	c11862/f1p0/898
	c107540/f1p1/4616	c110413/f1p0/4203	c105157/f1p0/4909	c136299/f1p0/7936	c21460/f1p0/1059	c11886/f1p1/1648
	c107545/f1p3/4862	c11042/f1p0/1251	c105159/f1p0/4772	c13632/f1p0/1207	c11348/f2p0/1057	c11899/f1p0/2741
	c107550/f1p0/4785	c110424/f2p0/4731	c105160/f1p0/4636	c136320/f1p0/6168	c32261/f2p0/1057	c11900/f1p0/1057
	c107554/f1p0/4564	c110443/f1p0/4975	c105164/f1p0/4540	c136344/f1p0/5895	c40240/f1p1/1056	c11939/f1p0/1256
	c107558/f1p0/5147	c110445/f1p1/5019	c105173/f1p0/4497	c13636/f1p0/1714	c4084/f1p0/1055	c12007/f1p0/1289
	c107563/f1p0/4015	c110451/f1p0/4691	c105176/f1p0/4357	c13637/f1p0/778	c53834/f1p1/1053	c12012/f1p0/464
	c107564/f1p2/4649	c110467/f1p3/6487	c105177/f1p0/5040	c136386/f1p0/7583	c64687/f1p0/1052	c12021/f1p0/1936
	c107567/f1p3/5034	c110469/f1p0/4722	c105179/f1p0/4854	c136412/f1p0/5518	c63927/f1p1/1050	c12036/f1p0/798
	c10757/f1p2/1231	c110470/f1p0/4677	c105181/f1p0/4739	c136432/f1p0/7737	c17746/f1p0/1049	c12066/f1p0/939
	c107580/f1p0/4776	c110482/f1p0/4396	c105183/f1p0/4431	c136446/f1p0/6186	c82210/f1p0/1049	c12077/f1p0/687
	c107587/f1p1/4940	c110485/f1p1/4521	c105184/f1p0/4528	c136465/f1p0/5844	c60939/f1p0/1048	c12080/f1p0/983
	c107595/f1p0/4281	c110487/f1p0/4557	c105185/f1p0/4380	c136468/f1p0/5642	c10351/f1p0/1047	c12110/f1p0/1153
	c107607/f1p0/4213	c110489/f1p0/4764	c105187/f1p0/4576	c136472/f1p0/5851	c12913/f1p1/1046	c12116/f1p0/1286
	c107609/f1p0/4350	c110494/f1p0/4065	c105190/f1p0/4683	c136483/f1p0/2355	c6394/f1p0/1045	c12223/f1p0/1236
	c107610/f1p1/4435	c110497/f1p0/4509	c105191/f1p0/4994	c136489/f1p0/5618	c21763/f1p0/1043	c12237/f1p0/689
	c107611/f1p0/4374	c110502/f1p1/5068	c105192/f1p2/4409	c136499/f1p0/6274	c56750/f1p0/1043	c12244/f1p0/1283
	c107631/f1p1/5033	c110510/f1p1/4565	c105193/f1p0/4914	c136525/f1p0/6810	c9506/f2p0/1042	c12247/f1p0/1103
	c107632/f1p0/4933	c110513/f1p0/4805	c105197/f1p0/4646	c136526/f1p0/6869	c10921/f2p0/1041	c12259/f1p0/1187
	c107636/f1p2/4655	c11052/f1p3/1091	c105198/f1p0/4995	c136529/f1p0/6609	c26956/f1p0/1041	c12272/f1p0/1042
	c107638/f1p2/4814	c110523/f1p0/4680	c105199/f1p0/1759	c13659/f1p0/8807	c12361/f1p0/1037	c12303/f1p0/1299
	c107651/f2p4/4099	c110525/f1p0/2659	c105205/f1p3/4970	c136592/f1p0/6455	c63666/f1p1/1037	c12309/f1p0/980
	c107653/f1p5/4982	c110532/f1p0/4801	c105206/f1p0/4844	c136601/f1p0/7201	c64165/f1p0/1036	c12320/f1p0/994
	c107657/f1p1/4202	c110543/f1p0/5050	c105208/f1p0/4536	c136621/f1p0/5900	c41989/f1p0/1035	c12325/f1p0/1277
	c107659/f1p0/4681	c110549/f1p0/4623	c105212/f1p0/4971	c136631/f1p0/6232	c20587/f1p0/1034	c12334/f1p0/350
	c107664/f1p1/4647	c110550/f1p0/4653	c105214/f1p0/4494	c136632/f1p0/6276	c30013/f1p0/1034	c12355/f1p0/513
	c10767/f1p0/1818	c110551/f1p0/4540	c105215/f1p0/4501	c136641/f1p0/13915	c59220/f1p3/1033	c12366/f1p0/1034
	c107671/f2p2/4903	c110553/f1p1/4796	c105220/f1p1/4622	c136666/f1p0/6428	c38819/f1p0/1031	c12388/f1p0/1381
	c107672/f1p1/4734	c110557/f1p1/4583	c105222/f1p1/4697	c136667/f1p0/5883	c56093/f1p0/1031	c12396/f1p0/1216
	c107680/f1p0/3823	c110558/f1p0/4687	c105224/f1p0/5377	c136704/f1p1/5383	c17921/f1p0/1030	c12418/f1p0/742
	c107682/f1p4/4342	c110571/f1p2/4191	c105225/f1p0/4879	c136710/f1p0/7645	c39291/f1p0/1030	c12470/f1p0/1347
	c107686/f1p0/4517	c110580/f1p4/4532	c105226/f1p0/4099	c136764/f1p0/5539	c76469/f1p0/1029	c12487/f1p0/1102
	c107688/f1p1/4693	c110590/f1p0/4829	c105228/f1p0/9917	c136778/f1p1/6152	c69045/f1p0/1027	c12510/f1p0/1319
	c107689/f1p3/4269	c110591/f1p1/5069	c10523/f2p0/1067	c136802/f1p0/5799	c8827/f1p0/1026	c12513/f1p0/879
	c107691/f1p9/5049	c110601/f1p0/4432	c105235/f1p0/4292	c136821/f1p4/1994	c18001/f1p0/1025	c12515/f1p0/1043
	c107697/f1p3/4862	c110603/f1p0/4799	c105236/f1p1/5257	c136861/f1p0/5644	c23987/f1p0/1023	c12517/f1p0/1248
	c107700/f1p1/4637	c110625/f1p1/4775	c105239/f1p0/4540	c136918/f1p0/2177	c13890/f1p1/1022	c12520/f1p0/528
	c107701/f1p2/4772	c110641/f1p0/4465	c105241/f1p0/4347	c136925/f1p0/6154	c47747/f1p0/1022	c12541/f1p0/1018
	c107702/f1p1/4751	c110652/f1p0/5067	c105244/f1p0/4723	c136949/f1p0/8299	c63846/f1p0/1022	c12557/f1p0/732
	c107705/f1p1/4845	c110671/f1p0/4470	c10525/f2p0/836	c136976/f1p0/5650	c66563/f1p0/1019	c12650/f1p0/1119
	c10771/f1p0/1135	c110688/f1p0/4854	c105252/f1p0/4539	c136983/f1p0/18001	c56411/f1p3/1018	c12672/f1p0/1200
	c107710/f1p3/4513	c11069/f1p0/1423	c105255/f1p0/4958	c136990/f1p0/5958	c57677/f1p0/1017	c12699/f1p0/1346
	c107714/f1p0/4849	c110691/f1p0/4501	c105264/f1p0/5014	c137010/f1p0/7430	c5635/f1p0/1016	c12769/f1p0/1019
	c107724/f1p3/5728	c110695/f1p3/4925	c105267/f1p1/4954	c137043/f1p0/6360	c9616/f1p0/1016	c12801/f1p1/1601
	c107729/f2p3/4626	c110701/f1p3/4964	c105269/f1p0/9357	c137096/f1p0/5632	c57956/f1p0/1015	c12966/f1p0/1390
	c10773/f1p2/1318	c110702/f2p4/4803	c105271/f1p0/4601	c137097/f1p0/7818	c9247/f1p2/1015	c13017/f1p0/1328
	c107733/f1p0/4283	c110704/f1p0/5240	c105275/f1p0/4892	c137099/f1p0/6223	c47204/f1p0/1014	c13019/f1p0/2306
	c107737/f1p0/4755	c110713/f1p0/4740	c105277/f1p0/4798	c137123/f1p0/2660	c51216/f1p0/1014	c13029/f1p0/752
	c10774/f1p2/1055	c110721/f1p0/4831	c105282/f1p0/5022	c137136/f1p0/6856	c74531/f1p0/1014	c13046/f1p0/1279
	c107747/f1p0/4627	c110726/f1p0/4475	c105285/f1p0/4844	c137145/f1p0/5981	c7393/f1p0/1012	c13128/f1p1/1177
	c107748/f1p0/4933	c110727/f1p0/4406	c105288/f1p0/4650	c137171/f1p0/5866	c68199/f1p0/1011	c13170/f1p0/1427
	c107752/f1p0/4548	c110731/f1p0/4673	c10529/f1p0/728	c137236/f1p0/2956	c3946/f1p0/1009	c13197/f1p0/1062
	c107754/f1p1/5049	c110753/f1p0/4656	c105291/f1p2/4860	c137251/f1p1/6323	c39468/f1p0/1009	c13223/f1p0/1432
	c107760/f1p0/4840	c110754/f1p1/4703	c105298/f1p1/4806	c13726/f1p0/1414	c32862/f1p0/1008	c13228/f1p0/827
	c107762/f1p3/4125	c110768/f1p2/4704	c105299/f1p0/18222	c137265/f1p1/691	c39494/f1p0/1006	c13292/f1p0/1747
	c107764/f1p0/4776	c110776/f1p0/5178	c105302/f1p0/4707	c137274/f1p0/6936	c5473/f1p0/1006	c13305/f1p0/1271
	c107765/f1p0/4447	c110792/f1p1/5126	c105303/f1p0/4544	c137294/f1p0/6316	c81773/f1p0/1006	c13366/f1p0/600
	c107769/f1p1/4887	c110795/f1p1/4880	c105304/f1p0/4533	c137311/f1p0/11457	c23629/f1p0/1005	c13385/f1p0/604
	c10777/f1p1/1778	c110800/f1p0/4579	c105305/f1p0/4927	c137382/f1p1/5755	c60481/f1p0/1004	c13386/f1p0/1010
	c107773/f1p4/4743	c110809/f1p3/4907	c105309/f1p0/4791	c137451/f1p0/1568	c11035/f1p1/1003	c13398/f1p0/1324
	c107785/f2p4/4534	c110815/f1p0/4113	c105311/f1p0/5475	c137492/f1p0/7303	c57164/f1p0/1003	c13417/f1p0/2701
	c107787/f3p1/4766	c110816/f1p0/4344	c105312/f1p1/4649	c137507/f1p0/5958	c7486/f2p0/1002	c13419/f1p0/910
	c107789/f1p9/4785	c110826/f1p0/4979	c105313/f1p1/4954	c137584/f1p0/12324	c88771/f1p0/1001	c13443/f1p0/1297
	c107794/f1p4/4661	c110828/f1p0/4764	c105317/f1p0/5000	c137592/f1p0/1715	c11141/f1p0/999	c13452/f1p0/1032
	c107795/f1p1/4725	c110833/f1p5/4721	c105318/f1p2/4914	c137615/f1p0/5655	c18659/f1p0/998	c13457/f1p0/982
	c107799/f1p2/4494	c110839/f1p0/5266	c105320/f1p0/4673	c137639/f1p0/6124	c38641/f1p0/997	c13458/f1p0/724
	c107801/f1p0/4760	c110840/f1p0/4507	c105321/f1p0/4932	c137641/f1p1/5886	c14217/f2p0/996	c13470/f1p0/781
	c107814/f2p4/4924	c110843/f1p0/4986	c105322/f1p0/4798	c137658/f1p0/5162	c55601/f1p0/996	c13490/f1p0/1241
	c107819/f1p0/4851	c110850/f1p1/4673	c105324/f1p0/4586	c137697/f1p0/5325	c23463/f2p1/995	c13580/f1p0/1288
	c107821/f1p1/4860	c110879/f1p0/4894	c105326/f1p0/5075	c137700/f1p0/7170	c39250/f1p0/995	c13632/f1p0/1207
	c107828/f1p1/4854	c110881/f1p0/4358	c10533/f1p0/788	c137706/f1p0/6419	c57016/f1p0/994	c13659/f1p0/8807
	c107837/f1p1/5065	c110883/f1p0/4700	c105330/f1p0/4944	c137707/f1p0/6513	c31717/f1p0/993	c13775/f1p0/1306
	c10784/f2p1/1322	c110885/f1p2/4992	c105334/f1p0/4669	c137714/f1p0/6186	c51614/f1p0/991	c13796/f1p0/1156
	c107848/f1p1/4488	c110909/f1p3/4513	c105335/f1p0/4867	c13775/f1p0/1306	c53565/f1p0/991	c13838/f1p0/981
	c107854/f1p0/4833	c110914/f1p0/5044	c105336/f1p0/4601	c137782/f1p0/8401	c17482/f1p0/989	c13875/f1p0/619
	c107855/f1p0/4730	c110920/f1p1/4900	c105337/f1p0/4571	c137786/f1p0/5487	c44242/f1p0/989	c13897/f1p0/1508
	c107856/f1p36/8454	c110923/f1p1/4583	c10534/f1p0/1710	c137819/f1p0/6479	c44408/f1p1/989	c13984/f1p0/1979
	c107857/f1p2/4690	c110927/f1p1/4928	c105341/f1p0/4783	c137821/f1p0/6321	c54986/f1p0/988	c14004/f1p0/1167
	c107858/f1p6/4912	c110937/f1p0/4177	c105342/f1p0/5022	c137827/f1p0/5590	c42047/f1p0/986	c14033/f1p0/676
	c10787/f2p3/1418	c110943/f1p1/4873	c105343/f1p0/4918	c137852/f1p0/5524	c56286/f1p2/986	c14058/f1p0/1075
	c10788/f1p0/1605	c110960/f1p2/5333	c105346/f1p0/4728	c137872/f1p0/6233	c38115/f1p0/983	c14076/f1p0/1295
	c107887/f1p4/1863	c110961/f1p0/4130	c105348/f1p0/4921	c137879/f1p0/6804	c152975/f1p0/980	c14147/f1p0/866
	c107898/f1p1/5036	c110964/f1p0/4636	c105351/f1p0/4980	c137923/f1p0/3309	c57179/f2p0/979	c14156/f1p0/861
	c107899/f1p2/4974	c110965/f1p0/4748	c105356/f1p0/4487	c137942/f1p0/6861	c78388/f1p0/977	c14160/f1p0/1224
	c107902/f1p7/5060	c110967/f1p1/4961	c105357/f1p0/4655	c13796/f1p0/1156	c19978/f1p0/976	c14182/f1p0/690
	c107905/f1p1/4780	c110970/f1p0/4373	c105358/f1p0/4628	c137977/f1p0/2930	c15186/f1p0/975	c14184/f1p0/2299
	c107909/f1p1/4481	c110980/f1p1/4573	c105359/f1p0/4159	c137978/f1p1/5602	c35284/f1p0/975	c14221/f1p0/711
	c10792/f1p0/915	c110985/f1p1/4726	c105360/f1p0/5082	c137996/f1p0/8143	c3833/f1p0/975	c14226/f1p0/889
	c10793/f1p4/1146	c110992/f1p0/5454	c105363/f1p0/4924	c138002/f1p0/5691	c22748/f1p0/972	c14244/f1p0/513
	c107930/f1p4/4756	c110993/f1p0/5057	c105366/f1p0/4789	c138006/f1p0/7176	c67178/f1p0/972	c14291/f1p0/1240
	c107932/f1p1/4818	c111005/f1p0/4431	c10537/f1p0/1297	c138023/f1p0/6128	c44868/f1p0/971	c14293/f1p0/1137
	c107935/f1p2/4882	c111007/f1p1/4513	c105375/f1p0/6682	c138056/f1p0/6458	c152157/f2p0/969	c14328/f1p0/725
	c10795/f1p0/1695	c111012/f1p1/4703	c105384/f1p0/4218	c13808/f1p1/1192	c66314/f1p0/968	c14332/f1p0/856
	c107951/f1p0/4988	c111016/f1p2/4266	c105386/f1p0/4838	c138083/f1p0/5841	c68856/f1p0/968	c14339/f1p0/1644
	c107959/f1p3/4670	c111018/f1p0/4757	c105388/f1p0/4754	c138129/f1p0/5820	c23321/f1p3/967	c14361/f1p0/1696
	c10796/f2p1/2361	c111024/f1p2/4405	c105389/f1p0/5012	c138145/f1p0/5761	c19306/f1p0/966	c14383/f1p0/1320
	c107963/f1p2/4842	c111042/f1p0/5203	c10539/f1p1/2112	c138147/f1p0/824	c57100/f1p0/965	c14387/f1p0/963
	c107967/f1p3/5053	c111069/f1p1/11745	c105390/f1p1/4852	c138166/f1p0/11618	c21184/f1p0/964	c14421/f1p0/1327
	c107971/f1p9/5699	c111072/f1p0/4034	c105391/f1p0/12028	c13817/f1p0/786	c23681/f3p0/964	c14450/f1p0/1021
	c107977/f1p11/10241	c111091/f1p1/4602	c105392/f1p0/4986	c138186/f1p0/5898	c38840/f1p0/962	c14470/f1p0/1151
	c107980/f1p1/4608	c111093/f1p0/4635	c105395/f1p0/4751	c138190/f1p0/5229	c7071/f2p0/962	c14530/f1p0/793
	c107981/f1p1/5008	c111114/f1p0/4596	c105398/f1p0/4622	c138207/f1p0/6017	c9243/f1p0/962	c14538/f1p0/807
	c107986/f1p1/4959	c111120/f1p0/4804	c1054/f1p2/688	c138284/f1p0/8959	c48078/f1p0/961	c14579/f1p0/753
	c10799/f3p4/2059	c111124/f1p0/4939	c105402/f1p0/4812	c138338/f1p0/5892	c44880/f1p0/960	c14598/f1p0/2444
	c107997/f1p0/4562	c111143/f1p0/4950	c105403/f1p0/5109	c13834/f1p0/1123	c45297/f2p0/960	c14629/f1p0/1380
	c107999/f1p0/4422	c111163/f1p0/4690	c105404/f1p0/4423	c138340/f1p0/6227	c48841/f1p0/960	c14659/f1p0/844
	c1080/f3p3/1668	c111164/f1p0/5108	c105408/f1p0/5019	c138368/f1p0/7415	c39621/f1p0/958	c14662/f1p0/1470
	c108004/f1p2/4985	c111169/f1p1/4900	c105410/f1p0/4769	c138370/f1p0/7365	c92458/f1p0/958	c14663/f1p0/801
	c108006/f1p1/4630	c111183/f1p0/4625	c105412/f1p0/5700	c138372/f1p0/6219	c31853/f1p0/956	c14732/f1p0/1158
	c108008/f1p0/4778	c111184/f1p1/4810	c105413/f1p0/4917	c13838/f1p0/981	c78374/f1p0/956	c14733/f1p0/743
	c108012/f1p2/4710	c111201/f1p0/4601	c105417/f1p0/4767	c138389/f1p0/6230	c19157/f1p0/955	c14760/f1p0/584
	c108018/f1p3/4409	c111202/f1p2/4760	c105424/f1p0/4667	c138414/f1p0/9439	c43442/f1p0/955	c14792/f1p0/774
	c108019/f1p0/4818	c111211/f1p0/4793	c105427/f1p1/4969	c138422/f1p0/6363	c63500/f1p10/953	c14831/f1p0/983
	c108020/f1p6/4994	c111215/f1p0/5004	c105428/f1p0/4986	c13843/f1p0/851	c8065/f1p0/953	c14861/f1p0/1655
	c108021/f1p1/4888	c111216/f1p1/4831	c105429/f1p0/7655	c138430/f1p0/5757	c49321/f1p1/952	c14866/f1p0/927
	c108023/f1p0/4576	c111220/f1p0/4963	c105430/f1p0/5104	c138470/f1p0/6997	c153683/f1p0/950	c14911/f1p0/647
	c108032/f1p0/4726	c111222/f1p1/4717	c105431/f1p0/4969	c138490/f1p2/5464	c51379/f1p0/950	c14918/f1p0/1061
	c108034/f1p1/4966	c111223/f1p0/4700	c105432/f1p0/4353	c138493/f1p0/5633	c9135/f1p0/949	c14933/f1p0/2429
	c108044/f1p0/4397	c111226/f1p2/4916	c105433/f1p0/4990	c138505/f1p1/5318	c8398/f1p0/948	c14985/f1p0/879
	c10805/f1p1/1232	c111237/f1p1/5044	c105434/f1p0/4620	c138514/f1p0/5582	c9371/f1p0/945	c15034/f1p0/881
	c108050/f1p1/4516	c111242/f1p0/4063	c105435/f1p0/4772	c138519/f1p0/5477	c78530/f1p0/939	c15068/f1p0/1031
	c108061/f1p1/4903	c111246/f1p0/4634	c105436/f1p0/5120	c138523/f1p0/6201	c47561/f1p0/938	c15070/f1p1/656
	c108062/f1p1/4832	c111249/f1p0/5013	c105438/f1p0/4999	c138552/f1p0/7786	c73593/f1p1/938	c15083/f1p0/1093
	c10808/f1p1/1629	c111255/f1p0/4819	c105440/f1p0/5239	c138558/f1p0/5215	c32387/f1p0/935	c15093/f1p0/1222
	c10809/f1p0/1039	c11126/f4p3/1403	c105441/f1p0/4910	c138572/f1p0/5874	c49028/f1p0/933	c15173/f1p0/1063
	c1081/f6p1/1211	c111261/f1p0/4631	c105443/f1p0/5158	c138585/f1p0/5702	c57746/f1p0/932	c15207/f1p0/922
	c108100/f2p0/4510	c111263/f1p1/4828	c105446/f1p0/4509	c138595/f1p0/6906	c60855/f1p0/929	c15215/f1p0/541
	c108106/f1p1/4929	c111270/f1p0/4411	c105451/f1p1/4697	c138623/f1p0/1661	c12856/f1p0/927	c15246/f1p0/1632
	c108109/f1p0/4587	c111273/f1p0/4839	c105453/f1p0/4692	c138630/f1p0/6579	c32955/f1p0/927	c15278/f1p0/1677
	c10811/f3p0/1274	c111277/f1p1/5025	c105454/f1p0/4796	c138631/f1p0/6396	c43705/f1p0/927	c15307/f1p0/1110
	c108115/f1p1/4984	c111284/f1p0/4746	c105456/f1p0/5017	c138637/f1p0/5817	c75453/f1p2/926	c15309/f1p0/1163
	c108116/f1p1/4575	c111295/f1p1/4592	c105462/f1p0/4707	c138639/f1p0/5730	c46348/f1p1/925	c15321/f1p0/1202
	c108125/f1p2/4400	c111299/f1p1/4753	c105463/f1p0/4818	c138643/f1p0/8794	c49251/f1p0/925	c15375/f1p0/1284
	c108127/f1p0/4638	c111301/f1p0/4649	c105464/f1p0/4512	c138683/f1p0/6203	c24238/f1p0/920	c15381/f1p0/1979
	c10813/f4p1/1406	c111302/f1p0/4200	c105465/f1p0/8164	c138691/f1p0/5458	c31230/f1p0/920	c15408/f1p0/621
	c108140/f1p1/4873	c111303/f1p1/4861	c105466/f1p0/4830	c138706/f1p1/5537	c57670/f1p0/920	c15409/f1p0/1058
	c108143/f1p1/4847	c111309/f1p0/4623	c105467/f1p1/4758	c138725/f1p0/7082	c59096/f1p0/920	c15430/f1p0/748
	c108144/f2p3/4775	c111314/f1p3/5901	c105468/f1p0/4532	c13875/f1p0/619	c42266/f1p0/919	c15431/f1p1/813
	c108145/f1p1/4266	c111317/f1p0/4965	c105469/f1p0/4901	c138789/f1p0/6367	c42956/f1p0/919	c15441/f1p0/1646
	c108149/f1p4/1532	c111323/f1p2/5134	c10547/f1p0/1900	c138822/f1p0/6156	c50200/f1p0/919	c15485/f1p0/966
	c10815/f1p0/1091	c111331/f1p1/4947	c105470/f1p0/6742	c138874/f1p0/5817	c24799/f1p1/917	c15487/f1p0/1338
	c108156/f2p3/4732	c111335/f1p0/4474	c105472/f1p0/4409	c138879/f1p0/5210	c55933/f1p1/917	c15491/f1p0/1351
	c108157/f1p1/5119	c111339/f1p0/9827	c105474/f1p0/4616	c138887/f1p0/7536	c67746/f1p0/915	c15518/f1p0/1584
	c108158/f1p0/4644	c111345/f1p1/4993	c105477/f1p0/4529	c13890/f1p1/1022	c25099/f1p0/914	c15527/f1p0/1194
	c108173/f1p0/4857	c111350/f1p4/4684	c105480/f1p0/4730	c138906/f1p0/2170	c59701/f1p0/912	c15529/f1p0/1664
	c108174/f1p0/646	c111354/f1p7/4448	c105482/f1p0/4688	c138916/f1p0/1017	c34680/f1p0/906	c15530/f1p0/924
	c108175/f1p5/4906	c111370/f1p0/4183	c105485/f1p0/4912	c138924/f1p0/19189	c42171/f1p0/905	c15560/f1p0/952
	c108176/f1p3/5013	c111380/f1p0/4468	c105487/f1p0/4941	c13893/f1p0/1061	c21798/f1p0/904	c15561/f1p0/1089
	c108181/f1p4/4901	c111382/f1p0/4805	c105489/f1p0/4912	c138964/f2p1/5821	c65812/f1p0/904	c15573/f1p0/1428
	c108183/f1p0/4885	c111386/f1p0/4482	c105494/f1p0/4913	c138965/f1p0/6562	c25634/f1p0/902	c15614/f1p0/1388
	c10819/f2p1/1483	c111392/f1p0/4699	c105495/f1p0/4418	c13897/f1p0/1508	c33317/f1p0/901	c15625/f1p0/1331
	c108198/f2p1/4821	c111398/f1p4/4578	c105501/f1p0/4794	c138974/f1p0/5671	c22020/f1p0/899	c15651/f1p0/917
	c1082/f7p3/862	c111400/f1p0/6309	c105505/f1p0/4688	c139005/f1p0/5683	c35573/f1p0/899	c15653/f1p0/1574
	c108200/f1p2/4960	c111421/f1p0/4764	c105506/f1p0/4565	c139034/f1p0/13935	c17469/f1p0/897	c15676/f1p0/1040
	c10821/f1p1/1320	c111423/f1p0/4688	c10551/f1p0/783	c139041/f1p0/5576	c32278/f1p0/896	c15709/f1p0/934
	c108212/f1p0/4609	c111448/f1p0/4645	c105512/f1p0/4676	c139076/f1p0/6288	c7875/f2p0/894	c15797/f1p0/877
	c108218/f1p1/4662	c111450/f1p2/4812	c105514/f1p0/4939	c139119/f1p0/6078	c30008/f1p0/892	c15801/f1p0/1434
	c108221/f1p1/5128	c111457/f1p0/5029	c105516/f1p0/4881	c13913/f1p0/883	c38281/f1p0/891	c15862/f1p0/1059
	c108226/f1p1/4689	c111461/f1p0/4547	c105519/f1p0/5217	c139154/f1p0/5667	c33880/f1p1/884	c15872/f1p0/1096
	c10823/f1p0/1309	c111468/f1p0/4852	c105525/f1p0/5307	c13916/f1p0/814	c32562/f1p0/882	c15878/f1p0/2661
	c108231/f1p0/4755	c111471/f1p1/4685	c105528/f1p0/5139	c139170/f1p0/1659	c38562/f1p0/881	c15888/f1p0/2351
	c108234/f2p0/4882	c111479/f1p1/4971	c105530/f1p0/4758	c139179/f1p0/5370	c7437/f1p0/878	c15901/f1p0/1569
	c108237/f1p0/4326	c111481/f1p4/4886	c105532/f1p0/4759	c13919/f1p0/804	c34337/f1p0/875	c15918/f1p0/697
	c108240/f1p3/4953	c11149/f1p1/1118	c105533/f1p0/4815	c139194/f1p0/7797	c56176/f1p0/875	c16507/f1p0/1526
	c108241/f1p2/4711	c111493/f1p0/4627	c105534/f1p0/5245	c139248/f1p0/7263	c81307/f1p11/875	c17158/f1p0/1420
	c108249/f1p2/4483	c111498/f1p1/799	c105536/f1p1/4743	c139291/f1p0/5993	c4233/f1p0/874	c17161/f1p0/1058
	c10825/f7p1/764	c111499/f1p2/4845	c105538/f1p0/4670	c139403/f1p0/5630	c48159/f1p0/874	c17164/f1p0/1683
	c108256/f1p0/4595	c1115/f12p3/661	c10554/f4p0/896	c139447/f1p1/6349	c8558/f1p0/873	c17181/f1p0/1022
	c108262/f1p0/4865	c111507/f1p0/4703	c105540/f1p0/4490	c139474/f1p0/5733	c64576/f1p0/872	c17195/f1p0/1481
	c108263/f1p0/4658	c111515/f1p0/4715	c105541/f1p1/4522	c139497/f1p0/2030	c31349/f1p0/871	c17232/f1p0/1029
	c108265/f1p1/4638	c111526/f1p0/4577	c105543/f1p0/5081	c139499/f1p0/4612	c35280/f1p0/870	c17234/f1p0/935
	c108269/f2p0/4805	c111527/f1p2/4590	c105545/f1p0/11780	c139528/f1p0/6093	c35775/f2p0/870	c17240/f1p0/562
	c108281/f1p7/4639	c111528/f1p3/5006	c105548/f1p0/5120	c139544/f1p0/6821	c19446/f1p0/866	c17324/f1p0/619
	c108285/f2p1/4835	c111541/f1p0/4820	c105549/f1p0/6812	c139550/f1p0/5869	c10035/f2p0/865	c17327/f1p0/423
	c108289/f1p3/4618	c111558/f1p0/4716	c105550/f1p0/4447	c139551/f1p0/5163	c40135/f1p0/864	c17345/f1p0/1873
	c108290/f1p0/4304	c111564/f1p0/4180	c105551/f1p0/4155	c139571/f1p0/5965	c59851/f1p0/863	c17368/f1p0/1056
	c108291/f1p1/4281	c111568/f1p0/4286	c105552/f1p0/4857	c139589/f1p0/1342	c68542/f1p0/863	c17413/f1p0/1953
	c108292/f1p2/4547	c111572/f1p0/4402	c105553/f1p1/4909	c139596/f1p0/6175	c31473/f1p1/861	c17424/f1p0/1085
	c108293/f1p0/4730	c111573/f1p1/4843	c105554/f1p0/4578	c139616/f1p3/5864	c32628/f1p0/861	c17464/f1p0/2022
	c1083/f4p4/1249	c111581/f1p0/5008	c105555/f1p0/4830	c139619/f1p0/5838	c37770/f1p0/861	c17468/f1p0/1032
	c108304/f1p0/4648	c111584/f1p0/4334	c105558/f1p0/4834	c139621/f1p0/5769	c48212/f1p0/861	c17498/f1p0/801
	c108308/f1p1/4638	c111586/f1p0/4739	c105559/f1p0/6549	c139632/f1p0/7323	c27696/f1p2/860	c17512/f1p0/1240
	c10831/f3p0/1844	c111601/f1p0/4642	c105560/f1p0/5863	c139634/f1p0/7192	c64981/f1p0/860	c17543/f1p0/1230
	c108315/f2p0/4650	c111612/f1p0/4706	c105561/f1p0/4736	c139646/f1p0/5381	c48390/f1p0/858	c17562/f1p0/1873
	c108316/f1p1/4962	c111614/f1p0/4931	c105565/f1p0/5061	c139655/f1p0/6182	c74374/f1p0/858	c17617/f1p0/1346
	c108318/f1p0/4346	c111619/f1p0/4904	c105567/f1p1/5311	c139668/f1p0/6102	c21269/f1p0/856	c17659/f1p0/4732
	c10832/f1p0/1712	c111636/f1p0/4794	c105569/f1p0/4048	c139701/f1p0/5605	c45532/f1p0/856	c17701/f1p0/1158
	c108321/f5p3/4663	c111637/f1p1/4283	c105570/f1p0/4284	c139717/f1p0/6962	c20220/f1p0/855	c17711/f1p0/3078
	c108329/f1p0/4799	c111642/f1p1/5091	c105572/f1p0/4256	c139737/f1p0/5674	c38427/f1p0/854	c17780/f1p0/907
	c108335/f1p6/4982	c111646/f1p1/4879	c105574/f1p0/12489	c139738/f1p0/6538	c66103/f1p0/854	c17785/f1p0/770
	c108337/f1p1/4737	c111650/f1p0/4715	c105575/f1p0/4558	c139758/f1p0/5819	c23298/f1p0/851	c17823/f1p0/1207
	c10834/f1p1/1362	c111651/f1p1/4495	c105577/f1p0/5556	c139777/f1p0/5759	c57526/f1p4/850	c17841/f1p0/792
	c108341/f1p0/4765	c111661/f1p0/4733	c105581/f1p0/5002	c139819/f1p0/3542	c9482/f1p1/849	c17853/f1p1/444
	c108352/f1p2/4881	c111669/f1p1/9595	c105584/f1p0/4651	c13984/f1p0/1979	c15163/f1p0/847	c17856/f1p1/1938
	c108354/f1p3/4004	c111671/f1p0/4702	c105590/f1p0/4346	c139849/f1p0/5986	c26422/f1p0/847	c17867/f1p0/1598
	c108355/f1p0/4545	c111679/f1p2/4479	c105592/f1p0/4821	c139864/f1p0/5691	c44219/f1p0/847	c17923/f1p0/510
	c108357/f1p0/4601	c111684/f1p1/4881	c105598/f1p0/9313	c139905/f1p0/6377	c33494/f2p2/843	c17947/f1p0/1361
	c108358/f1p1/4783	c111686/f1p1/4241	c105599/f1p0/5294	c139916/f1p0/5519	c37066/f1p0/841	c17949/f1p0/4411
	c10836/f5p9/1221	c1117/f7p3/1518	c105600/f1p0/4716	c139933/f1p0/5544	c15134/f1p0/840	c17984/f1p0/4017
	c108362/f1p2/4365	c111702/f1p0/4990	c105601/f1p0/4671	c139934/f1p5/6195	c30592/f1p0/839	c18032/f1p0/604
	c108366/f1p0/4907	c111709/f1p0/4499	c105602/f1p0/4790	c139954/f1p0/8042	c38809/f1p0/839	c18036/f1p0/802
	c108370/f2p0/4757	c111711/f1p0/4639	c105603/f1p0/5620	c139989/f1p0/6596	c4099/f1p0/839	c18086/f1p0/957
	c108373/f1p1/4847	c111713/f1p0/4698	c105606/f1p0/4338	c140018/f1p0/5651	c50844/f1p0/838	c18093/f1p0/1646
	c108376/f1p2/4754	c111726/f1p2/4893	c105607/f1p0/5322	c14004/f1p0/1167	c7048/f1p0/835	c18108/f1p0/1228
	c10839/f1p0/1124	c111730/f1p0/5775	c105611/f1p0/4712	c140048/f1p0/6040	c42419/f1p0/834	c18119/f1p0/1465
	c108390/f1p0/4645	c111735/f1p1/4609	c105612/f1p0/4419	c140059/f1p0/2441	c45499/f1p1/833	c18162/f1p0/758
	c108400/f1p0/5029	c111736/f1p1/4981	c105614/f1p0/5346	c140073/f1p0/6536	c20068/f2p1/832	c18179/f1p0/1188
	c108404/f1p0/4681	c111738/f1p0/4830	c105616/f1p0/5023	c140095/f1p0/7674	c4354/f1p0/831	c18196/f1p0/939
	c108406/f1p0/4610	c111741/f1p2/4461	c105617/f1p1/4705	c140126/f1p0/5729	c58127/f1p0/829	c18235/f1p0/638
	c108409/f1p0/4785	c111746/f1p0/4889	c105618/f1p0/4957	c140138/f1p0/6785	c13473/f1p0/828	c18244/f1p0/4055
	c10841/f1p0/1326	c111748/f1p0/4530	c10562/f1p0/1848	c140155/f1p0/6572	c15106/f2p0/828	c18248/f1p0/1177
	c108410/f1p0/4369	c111749/f1p0/4481	c105623/f1p0/4877	c140183/f1p0/10004	c45336/f1p0/827	c18250/f1p0/1523
	c108411/f1p1/4530	c111752/f1p0/4727	c105624/f1p0/4455	c140197/f1p0/5824	c54546/f1p0/827	c18278/f1p0/1691
	c108422/f1p1/5048	c111759/f1p0/4858	c105627/f1p0/5201	c140220/f1p0/5543	c153768/f1p2/826	c18294/f1p0/1536
	c108423/f1p2/5053	c111762/f1p1/4868	c105629/f1p0/9748	c140224/f1p0/5963	c34247/f1p0/824	c18309/f1p0/868
	c108425/f1p2/4987	c111768/f1p2/4887	c105630/f1p0/4909	c14023/f1p0/1099	c44933/f1p0/823	c18316/f1p0/589
	c108428/f1p1/4967	c111775/f1p2/5147	c105631/f1p0/5434	c140230/f1p0/6221	c56198/f1p0/823	c18320/f1p0/673
	c108433/f2p1/4960	c111780/f3p3/4755	c10564/f1p0/1620	c140243/f1p0/6073	c18395/f1p0/821	c18367/f1p0/599
	c108434/f1p0/4558	c111789/f1p0/4915	c105640/f1p0/4923	c140252/f1p0/6039	c6182/f2p0/821	c18371/f1p0/819
	c108436/f1p0/5090	c111795/f1p0/4684	c105641/f1p0/5277	c140311/f1p0/6593	c31103/f1p0/819	c18415/f1p0/1809
	c10844/f1p1/857	c111801/f1p0/4820	c105643/f1p0/10052	c140317/f1p0/5818	c29973/f1p0/817	c18460/f1p0/1003
	c108444/f1p1/4726	c111815/f1p5/5021	c105646/f1p0/4726	c14033/f1p0/676	c54281/f1p0/816	c18466/f1p0/926
	c108447/f1p0/4630	c111820/f1p0/4142	c105647/f1p0/3740	c140349/f1p0/5932	c77873/f1p0/815	c18470/f1p0/1136
	c108451/f1p0/4922	c111835/f1p0/4379	c105648/f1p0/4553	c140371/f1p0/6481	c13916/f1p0/814	c18490/f1p0/895
	c108457/f1p2/4990	c111840/f1p0/4433	c105649/f1p0/5336	c140384/f1p0/8547	c48436/f1p0/814	c18499/f1p0/663
	c108459/f1p1/4482	c111841/f1p0/4728	c105650/f1p0/4752	c140393/f1p1/5990	c31766/f1p0/809	c18503/f1p0/936
	c108462/f1p1/4680	c111846/f1p0/4826	c105652/f1p0/6515	c140445/f1p0/5750	c144019/f1p0/807	c18505/f1p0/812
	c108463/f1p1/4774	c111850/f1p0/4656	c105654/f1p0/4767	c140449/f1p0/5879	c28699/f1p0/804	c18527/f1p0/2196
	c108464/f1p0/4573	c111855/f1p0/4875	c105655/f1p0/7518	c140487/f1p2/6230	c24845/f1p0/803	c18561/f1p0/2424
	c108465/f2p1/4054	c111859/f1p0/4832	c105656/f1p0/4926	c140488/f1p0/6409	c30614/f1p0/803	c18575/f1p0/874
	c108468/f1p0/4576	c11186/f2p0/910	c105659/f1p0/4657	c14049/f1p0/1124	c36828/f1p0/801	c18576/f1p0/1710
	c108477/f1p6/5007	c111861/f1p3/4761	c105663/f1p1/4830	c140495/f1p0/3404	c87940/f1p0/801	c18657/f1p0/1546
	c108480/f2p2/4659	c111872/f1p1/4932	c105665/f1p0/4853	c140500/f1p0/5449	c78629/f1p0/800	c18725/f1p0/1129
	c108483/f1p2/4696	c111877/f1p0/5101	c105667/f1p1/4546	c140540/f1p1/6186	c93606/f1p1/800	c18763/f1p0/656
	c108486/f1p5/4316	c111883/f1p1/4973	c105668/f1p0/4814	c14058/f1p0/1075	c14511/f1p0/799	c18802/f1p0/1476
	c108487/f1p2/4698	c111892/f1p1/4365	c10567/f3p1/2231	c140592/f1p0/5363	c42084/f1p1/798	c18807/f1p0/1185
	c10849/f3p0/2067	c111902/f1p1/4317	c105670/f1p0/4794	c140593/f1p0/7934	c67610/f1p0/797	c18823/f1p0/732
	c10850/f2p2/1742	c111904/f1p0/4796	c105671/f1p0/4343	c140612/f1p0/3910	c7687/f1p0/793	c18836/f1p0/1159
	c108503/f1p0/5083	c111905/f1p4/4128	c105673/f1p0/4923	c140624/f1p0/6389	c31487/f1p0/791	c18842/f1p0/442
	c108509/f1p1/4899	c111906/f1p1/4237	c105674/f1p0/4586	c14064/f1p0/1096	c80545/f1p9/791	c18850/f1p0/1569
	c108517/f1p0/5112	c111915/f1p2/4947	c105676/f1p1/4505	c14076/f1p0/1295	c33261/f1p0/790	c18851/f1p0/1069
	c10852/f1p1/2139	c111926/f1p0/4808	c105678/f1p1/4864	c14084/f1p0/1766	c44573/f1p0/787	c18869/f1p0/798
	c108527/f1p0/4744	c111945/f1p0/4644	c105681/f1p3/4668	c140845/f1p0/13732	c47509/f1p0/787	c18979/f1p0/597
	c10853/f1p0/1139	c111956/f1p0/6810	c105682/f1p1/4931	c140883/f1p0/8431	c23101/f2p0/786	c18990/f1p0/870
	c108533/f1p0/4714	c111961/f1p0/4853	c105684/f1p1/4282	c140907/f1p0/6526	c152476/f4p1/785	c19022/f1p0/1230
	c108538/f1p0/4798	c111962/f1p1/4960	c105685/f1p0/4274	c140911/f1p2/6509	c37541/f1p1/783	c19033/f1p0/503
	c108544/f2p1/4572	c111963/f1p1/4877	c105687/f1p0/4718	c140920/f1p0/5624	c75344/f1p0/783	c19039/f1p0/1107
	c108549/f1p1/4597	c111965/f1p0/4630	c105688/f1p0/4904	c140933/f1p0/6088	c26950/f1p0/782	c19076/f1p0/765
	c108550/f1p4/5564	c111967/f1p3/4732	c105690/f1p0/4798	c140940/f1p0/5881	c59467/f1p0/782	c19094/f1p0/1096
	c108552/f1p0/4294	c111979/f1p1/4558	c105691/f1p0/6518	c140944/f1p0/6042	c27608/f1p0/781	c19098/f1p0/587
	c10856/f4p3/1145	c111981/f1p0/4895	c105694/f1p0/4366	c140970/f1p0/6624	c68192/f1p0/781	c19165/f1p0/3207
	c108572/f1p1/4829	c111985/f1p0/4966	c105695/f1p0/4972	c140978/f1p0/5962	c32797/f1p0/778	c19168/f1p0/496
	c108573/f1p3/4629	c111991/f1p0/4726	c105699/f1p0/4329	c140986/f1p0/5105	c34879/f1p0/778	c19177/f1p0/2532
	c108578/f1p4/4880	c111992/f1p0/4958	c105703/f1p0/4622	c141008/f1p1/6640	c55468/f1p0/778	c19181/f1p0/991
	c10858/f1p0/1303	c112001/f1p0/5132	c105706/f1p0/4644	c141012/f1p0/6835	c24269/f1p0/774	c19190/f1p0/972
	c108597/f1p3/4928	c112003/f1p1/4667	c105709/f1p0/14562	c141034/f1p0/1440	c5978/f1p0/772	c19200/f1p0/1203
	c10860/f6p1/1744	c112009/f1p0/4904	c10571/f1p0/1235	c141039/f1p0/5473	c23601/f1p0/771	c19206/f1p0/2012
	c108601/f1p0/5080	c112017/f2p1/4648	c105712/f1p0/4681	c141086/f1p0/6031	c11820/f2p2/770	c19228/f1p0/953
	c108602/f1p3/4478	c112023/f1p0/4422	c105713/f1p0/4814	c141096/f1p0/5632	c23170/f1p0/769	c19229/f1p0/1649
	c108604/f1p0/4321	c112038/f1p0/4557	c105717/f1p0/4282	c141110/f1p0/5759	c6620/f1p0/769	c19236/f1p0/1060
	c108607/f2p2/4604	c112039/f1p0/4759	c105718/f1p0/4521	c141111/f1p0/6282	c47595/f1p0/768	c19249/f1p0/655
	c108609/f1p0/4832	c112040/f1p0/4919	c105721/f1p0/5006	c141193/f1p0/6737	c20263/f1p0/766	c19275/f1p0/1686
	c10861/f1p0/1159	c112043/f1p1/4668	c105722/f1p0/4583	c141214/f1p0/6111	c39699/f1p0/764	c19296/f1p0/987
	c108620/f1p0/5032	c112049/f1p2/5001	c105725/f1p0/4929	c14131/f1p0/1318	c42464/f1p2/763	c19304/f1p0/630
	c10863/f1p1/2020	c112050/f1p5/4682	c105726/f1p0/4608	c141313/f1p0/5351	c66814/f1p0/762	c19311/f1p0/1008
	c108631/f1p0/4629	c112068/f1p0/4630	c105729/f1p0/4581	c141339/f1p0/6904	c30827/f1p0/760	c19320/f1p0/741
	c108633/f1p2/4691	c112070/f1p1/4812	c105730/f1p0/4942	c141362/f1p0/2058	c75460/f1p0/756	c19352/f1p0/651
	c108634/f1p0/4556	c112074/f1p3/5095	c105731/f1p2/4739	c141394/f1p0/5576	c57465/f1p0/755	c19372/f1p0/2923
	c108638/f1p0/4899	c112090/f1p0/4743	c105737/f1p0/5343	c141416/f1p0/5899	c80835/f1p0/755	c19402/f1p0/828
	c108640/f1p4/4168	c112105/f2p1/5038	c105738/f1p1/5014	c141432/f1p0/5448	c24340/f1p0/753	c19419/f1p0/2299
	c108645/f1p1/4598	c112115/f1p4/4504	c10574/f1p3/1106	c141445/f1p0/5456	c92562/f1p0/753	c19454/f1p0/2044
	c108649/f1p1/4869	c112118/f1p0/4425	c105743/f1p2/4592	c141448/f1p0/5566	c43470/f1p0/752	c19477/f1p0/1263
	c108652/f1p1/4810	c112119/f1p0/4968	c105744/f1p0/4953	c141456/f1p0/2567	c46612/f1p0/752	c19490/f1p0/813
	c108654/f1p1/4828	c112121/f1p1/4866	c105745/f1p0/4520	c14147/f1p0/866	c57326/f1p1/750	c19536/f1p0/661
	c108661/f1p0/4177	c112124/f1p0/4967	c105746/f1p0/4874	c141487/f1p0/7246	c60759/f1p0/750	c19582/f1p0/721
	c108664/f1p0/4632	c112125/f1p0/4544	c105748/f1p1/4361	c141507/f1p0/5054	c6776/f1p0/748	c19600/f1p0/832
	c108670/f1p0/4679	c11213/f2p2/1607	c105752/f1p0/4623	c141516/f1p0/7185	c3955/f1p0/745	c19611/f1p0/1219
	c108675/f1p1/4983	c112137/f1p1/4380	c105755/f1p0/4644	c141535/f1p0/6195	c31378/f1p0/742	c19665/f1p0/987
	c10868/f1p2/1334	c112138/f1p1/4387	c105758/f1p0/4974	c141554/f1p0/6512	c893/f7p1/739	c19673/f1p0/953
	c108688/f1p1/4696	c112140/f1p0/4446	c105761/f1p0/4671	c14156/f1p0/861	c13322/f1p0/738	c19687/f1p1/416
	c108695/f1p1/4891	c112148/f1p0/4938	c105763/f1p2/4459	c141560/f1p0/6036	c154610/f8p1/737	c19697/f1p0/830
	c108701/f1p0/4705	c112149/f1p0/3886	c105764/f1p0/4752	c141575/f1p1/5991	c25243/f2p0/737	c19733/f1p0/1364
	c108703/f1p2/4691	c112150/f1p0/5006	c10577/f1p1/1123	c141588/f1p1/6006	c44785/f1p0/737	c19770/f1p0/491
	c108704/f1p1/4457	c112187/f1p0/4251	c105770/f1p0/5042	c141592/f1p0/6044	c15326/f1p0/736	c19771/f1p0/1055
	c108707/f1p1/4198	c112190/f1p0/5159	c105773/f1p0/4547	c14160/f1p0/1224	c18789/f1p1/736	c19780/f1p0/1229
	c108718/f1p0/4922	c112191/f1p0/5227	c105774/f1p0/4617	c141619/f1p0/6060	c32019/f1p1/735	c19825/f1p0/747
	c108720/f1p1/4699	c1122/f6p0/974	c10578/f1p0/806	c14164/f1p0/1418	c36535/f31p13/735	c19829/f1p0/1725
	c108726/f1p0/4930	c112200/f1p0/4882	c105781/f1p0/5228	c141647/f1p0/5965	c58985/f2p2/734	c19858/f1p0/4291
	c108734/f1p2/4824	c112206/f1p2/5064	c105782/f1p0/5106	c141678/f1p0/5367	c8236/f1p0/734	c19909/f1p0/1222
	c108735/f1p0/4547	c112209/f1p0/4803	c105784/f1p0/4714	c141735/f1p0/14834	c16287/f6p1/733	c19932/f1p0/1906
	c108737/f1p3/1645	c112227/f1p0/4184	c105786/f1p0/5200	c141778/f1p0/10580	c77763/f1p0/732	c19955/f1p0/681
	c108741/f1p1/4368	c112228/f1p0/4846	c105787/f1p0/5070	c14182/f1p0/690	c19891/f1p0/731	c19977/f1p0/1428
	c108742/f1p1/6201	c112229/f1p0/4803	c105788/f1p0/4747	c14184/f1p0/2299	c66096/f14p4/731	c19989/f1p0/1560
	c108744/f3p8/5010	c112230/f1p2/4849	c105789/f1p0/9385	c141857/f1p0/6126	c27398/f1p1/729	c19997/f1p0/1812
	c108746/f1p2/4314	c112236/f1p0/4908	c105790/f1p0/4391	c14186/f1p0/1187	c12930/f1p0/728	c20037/f1p0/1946
	c10875/f1p0/1026	c11224/f3p1/1404	c105791/f1p0/4465	c141912/f1p0/6065	c16780/f3p0/728	c20069/f1p0/1102
	c108755/f1p1/4678	c112243/f1p0/4781	c105792/f1p0/4585	c141918/f1p0/5885	c37589/f1p0/728	c20102/f1p0/1745
	c108759/f1p3/4274	c112244/f1p0/4936	c105793/f1p0/4305	c141926/f1p0/5663	c11610/f1p0/727	c20103/f1p0/700
	c10876/f1p0/1580	c112255/f1p2/4537	c105794/f1p0/4519	c141933/f1p0/6245	c4738/f1p0/727	c20120/f1p0/1371
	c108767/f1p0/1303	c112261/f1p0/4447	c10580/f1p0/1489	c141946/f1p0/5021	c39394/f1p0/726	c20123/f1p0/1763
	c108771/f1p1/4813	c112263/f1p0/4976	c105801/f1p0/4776	c141972/f1p0/6495	c47344/f1p0/726	c20128/f1p0/995
	c108776/f1p0/4628	c112283/f1p0/4543	c105805/f1p0/4224	c142023/f1p0/6808	c46731/f1p0/725	c20147/f1p0/1920
	c108787/f1p1/4459	c112288/f1p3/4841	c105806/f1p0/4789	c142031/f1p0/6189	c42817/f1p2/723	c20172/f1p0/795
	c108788/f1p1/5081	c112300/f1p0/4981	c105809/f1p0/4733	c142047/f1p0/9341	c8141/f1p3/720	c20193/f1p0/1042
	c108793/f1p0/4766	c112309/f1p1/4527	c10581/f1p0/1543	c142064/f1p0/1092	c44017/f5p1/719	c20209/f1p0/1566
	c108804/f1p0/4945	c112312/f1p0/4817	c105814/f1p0/6636	c142075/f1p0/5682	c59373/f1p1/719	c20323/f1p0/1379
	c10881/f1p0/1698	c112317/f1p0/4120	c105817/f1p0/5033	c142076/f1p0/7374	c37275/f1p0/718	c20326/f1p0/812
	c108814/f1p2/4790	c112320/f1p1/4344	c105818/f1p0/5630	c142080/f1p0/6064	c27571/f1p0/717	c20425/f1p0/1715
	c10882/f1p0/1386	c112328/f1p0/4669	c105819/f1p0/4910	c142086/f1p0/6161	c35239/f1p0/717	c20439/f1p0/1020
	c108821/f2p2/4928	c112340/f1p1/4800	c105822/f1p0/5062	c142096/f1p0/6892	c44315/f1p0/717	c20472/f1p0/2217
	c108826/f1p1/4201	c112344/f1p0/4835	c105833/f1p1/4627	c142144/f1p1/6081	c55446/f1p0/717	c20535/f1p0/797
	c108834/f1p3/4994	c112357/f1p1/4468	c105835/f1p1/4235	c14217/f2p0/996	c15188/f2p0/714	c20543/f1p0/783
	c108847/f1p1/4965	c112378/f1p0/4673	c105838/f1p0/4900	c142183/f1p0/8670	c38205/f1p0/713	c20584/f1p0/975
	c108860/f1p9/4879	c112379/f1p0/4757	c105839/f1p0/4771	c142184/f1p0/7182	c20753/f1p0/711	c20655/f1p0/900
	c108864/f1p0/4700	c112390/f1p1/4366	c10584/f1p0/1436	c14220/f1p2/1030	c33794/f1p0/711	c20682/f1p0/887
	c108865/f1p0/4554	c112392/f1p0/4901	c105842/f1p0/4392	c14221/f1p0/711	c47832/f1p0/711	c20684/f1p0/1970
	c108870/f1p1/4554	c112423/f1p0/5013	c105844/f1p0/4310	c142214/f1p0/6092	c55352/f1p0/710	c20704/f1p0/1550
	c108879/f1p2/4683	c112431/f1p0/5054	c105846/f1p0/12348	c142224/f1p1/6196	c33291/f1p0/709	c20745/f1p0/1407
	c10888/f1p1/1677	c112434/f1p0/5127	c105849/f1p0/4817	c142229/f1p0/6911	c33142/f1p0/707	c20852/f1p0/1300
	c108880/f1p1/4828	c112456/f1p0/4366	c105850/f1p2/4673	c142239/f1p0/6471	c42431/f1p0/706	c20891/f1p0/1104
	c108889/f1p0/4866	c112459/f1p0/4203	c105856/f1p0/4539	c142242/f1p0/4037	c65062/f1p0/706	c20945/f1p0/3507
	c108895/f1p0/4584	c112471/f1p1/4478	c105858/f1p0/4676	c142257/f1p0/5558	c67579/f1p2/706	c20970/f1p0/2371
	c108896/f1p0/4170	c112478/f1p0/5072	c105859/f1p0/4649	c14226/f1p0/889	c7849/f1p0/705	c20987/f1p0/3330
	c108903/f1p2/4600	c112493/f1p1/4973	c105861/f1p0/4619	c142310/f1p0/6548	c69233/f1p0/704	c21009/f1p0/931
	c108904/f1p1/5083	c112496/f1p1/4914	c105870/f1p0/4958	c142312/f1p0/6604	c74489/f1p0/703	c21015/f1p0/711
	c108905/f1p1/4727	c112499/f1p1/4320	c105871/f1p0/4458	c142337/f1p0/5237	c37435/f1p0/702	c21035/f1p0/987
	c108914/f1p0/4841	c112508/f1p0/9680	c105874/f1p0/4857	c142377/f1p0/6052	c48647/f1p0/701	c21059/f1p0/1542
	c108918/f1p1/4525	c112511/f1p0/5001	c105875/f1p0/4594	c142380/f1p3/6336	c68726/f1p0/701	c21060/f1p0/1055
	c108919/f1p0/4756	c112515/f1p1/4545	c105876/f1p0/5202	c142419/f1p0/6379	c21630/f1p0/699	c21067/f1p0/1094
	c10892/f1p0/1512	c112518/f1p0/5011	c105877/f1p0/4648	c14244/f1p0/513	c89771/f1p0/699	c21112/f1p0/1362
	c108925/f2p0/4666	c112520/f1p0/4656	c105878/f1p0/4638	c142444/f1p0/6746	c11465/f2p1/697	c21118/f1p0/2479
	c108928/f1p3/4919	c112523/f1p0/5022	c105879/f1p0/5147	c142457/f1p0/8052	c19188/f1p0/697	c21141/f1p0/1252
	c108933/f1p1/4602	c112525/f1p0/4612	c105880/f1p1/5174	c14246/f1p0/1291	c26259/f1p0/696	c21163/f1p0/1547
	c108938/f1p2/4947	c112526/f1p1/4902	c105881/f1p0/5418	c142467/f1p0/5018	c39923/f1p1/696	c21177/f1p0/603
	c10894/f4p1/1504	c112527/f1p1/4622	c105882/f1p0/4687	c142475/f1p0/5245	c41494/f5p1/695	c21185/f1p0/1228
	c108941/f2p10/4975	c112528/f1p0/4922	c105883/f1p0/5112	c142819/f2p1/6178	c55135/f1p0/694	c21259/f1p0/690
	c108948/f1p0/4513	c112529/f1p0/4465	c105888/f1p1/4724	c142873/f1p0/6137	c64990/f1p0/694	c21272/f1p0/1354
	c10895/f1p0/1691	c112539/f1p0/4877	c105892/f1p1/4663	c14291/f1p0/1240	c39815/f1p0/693	c21313/f1p0/1458
	c108951/f1p2/4940	c112548/f1p0/4915	c105899/f1p0/4981	c14293/f1p0/1137	c48184/f1p0/691	c21317/f1p0/1116
	c108956/f1p0/4841	c112549/f1p0/4509	c105903/f1p0/4381	c142934/f1p2/5554	c6223/f1p0/691	c21372/f1p0/765
	c108961/f1p0/4763	c112551/f1p1/4744	c105910/f1p0/6745	c142954/f2p0/5609	c2730/f3p0/690	c21414/f1p0/871
	c108963/f1p0/4649	c112553/f1p1/4930	c105912/f1p0/4627	c14322/f2p1/1223	c18874/f1p1/689	c21425/f1p0/1664
	c10897/f1p0/955	c112556/f1p1/4784	c105913/f1p0/5107	c14328/f1p0/725	c19004/f1p0/689	c21430/f1p0/1253
	c108980/f1p0/4644	c112558/f1p0/4223	c105914/f1p2/4767	c14332/f1p0/856	c22031/f1p1/689	c21433/f1p0/639
	c10899/f1p0/1350	c112560/f1p1/4627	c105915/f1p0/4596	c14339/f1p0/1644	c39868/f1p0/689	c21592/f1p0/541
	c108998/f1p1/4823	c11257/f2p0/1105	c105921/f1p0/5102	c14344/f2p0/839	c19163/f1p0/688	c21605/f1p0/1687
	c10900/f1p0/1797	c112572/f1p1/4323	c105924/f1p0/4639	c143608/f1p0/5626	c32867/f1p0/688	c21609/f1p0/778
	c109011/f1p0/5048	c112577/f1p1/4692	c105925/f1p1/1993	c14361/f1p0/1696	c18314/f1p0/686	c21622/f1p0/1722
	c109015/f3p0/4773	c112590/f1p0/4875	c105926/f1p0/4837	c14383/f1p0/1320	c30751/f1p0/686	c21650/f1p0/1333
	c109016/f1p3/4705	c112591/f1p1/4818	c105927/f1p0/4812	c14387/f1p0/963	c42867/f3p0/685	c21673/f1p0/1662
	c109026/f1p0/4801	c112612/f1p0/4657	c105929/f1p0/4760	c144019/f1p0/807	c55626/f1p1/685	c21687/f1p0/857
	c109027/f3p1/4829	c112622/f1p0/4692	c105931/f1p0/4529	c14402/f1p0/827	c32960/f1p0/684	c21699/f1p0/1080
	c109029/f1p0/4731	c112633/f1p0/4924	c105935/f1p0/4786	c14415/f2p0/1012	c42889/f1p0/683	c21715/f1p0/976
	c10903/f1p1/1199	c112634/f1p0/4852	c105939/f1p0/4705	c14421/f1p0/1327	c37885/f1p0/682	c21724/f1p0/2117
	c109032/f1p0/4719	c112636/f1p0/4717	c105940/f1p1/4936	c14425/f1p0/1202	c79942/f1p0/679	c21748/f1p0/586
	c109033/f1p0/4638	c112645/f1p1/5006	c105942/f1p0/4565	c144485/f1p0/823	c20642/f1p0/677	c21855/f1p0/815
	c109035/f1p0/4673	c112654/f1p2/4999	c105950/f1p0/9821	c14450/f1p0/1021	c48073/f1p1/677	c21908/f1p0/4059
	c10904/f1p0/1832	c112656/f1p0/5082	c105951/f1p0/4600	c14470/f1p0/1151	c60736/f1p0/677	c21917/f1p0/710
	c109042/f1p1/5185	c112667/f1p0/4417	c105952/f1p0/4822	c14471/f1p0/527	c54596/f1p0/675	c21927/f1p0/1961
	c109046/f2p1/5052	c112675/f1p0/4760	c105954/f1p3/4199	c14479/f1p2/972	c52593/f1p0/674	c21963/f1p0/812
	c109051/f3p5/1414	c112678/f1p0/4828	c105955/f1p0/4686	c14511/f1p0/799	c3532/f1p0/672	c22003/f1p0/1261
	c109053/f1p1/4837	c112681/f1p1/4676	c105957/f1p0/5326	c14521/f1p0/1219	c38473/f1p0/672	c22008/f1p0/2217
	c109061/f1p0/4773	c112684/f1p0/4669	c105958/f1p0/8391	c14530/f1p0/793	c40073/f1p0/671	c22011/f1p0/854
	c109063/f1p0/4845	c112686/f2p0/4740	c105961/f1p0/4752	c14538/f1p0/807	c42929/f1p0/671	c22013/f1p0/761
	c10907/f2p0/996	c112691/f1p0/4377	c105962/f1p0/5137	c145385/f2p2/533	c33286/f1p0/669	c22021/f1p0/1628
	c109076/f1p42/4751	c112699/f1p2/4281	c105963/f1p0/4688	c14541/f1p0/865	c39387/f1p0/667	c22054/f1p0/750
	c109079/f1p4/4811	c112700/f1p1/5300	c105965/f1p0/4449	c14546/f1p0/1184	c39228/f1p0/666	c22083/f1p0/926
	c109081/f1p0/4717	c112710/f1p1/4983	c105968/f1p0/4836	c145637/f9p34/5578	c46676/f1p1/665	c22108/f1p0/2563
	c109085/f1p2/4285	c112712/f1p1/4532	c105971/f1p0/4585	c14579/f1p0/753	c15912/f1p1/663	c22126/f1p0/1303
	c109087/f1p1/5047	c112714/f1p0/4522	c105972/f1p0/5078	c145817/f2p0/5480	c24588/f1p0/658	c22186/f1p0/1933
	c10909/f4p4/1307	c112719/f1p1/4722	c105974/f1p0/4898	c14595/f3p0/822	c6105/f1p0/657	c22192/f1p0/1017
	c109097/f1p0/4647	c112721/f1p0/4738	c105977/f1p0/5021	c14598/f1p0/2444	c68004/f1p0/657	c22204/f1p0/959
	c109098/f1p1/4512	c112723/f1p0/4988	c105979/f1p0/4698	c14604/f1p0/396	c79791/f1p1/653	c22226/f1p0/1102
	c10910/f2p3/641	c112730/f1p1/4224	c105980/f1p0/5015	c146066/f1p0/2742	c38321/f1p0/648	c22238/f1p0/588
	c109104/f1p0/4535	c112736/f1p0/4801	c105982/f1p0/4398	c146097/f1p0/6852	c33764/f1p0/645	c22295/f1p0/1181
	c109113/f1p1/4413	c112739/f1p0/4410	c105987/f1p0/4716	c146117/f1p0/5639	c54443/f1p0/642	c22296/f1p1/1146
	c109116/f1p2/4596	c112741/f1p0/4686	c105988/f1p0/4918	c146152/f1p0/7617	c21536/f1p0/641	c22313/f1p0/1231
	c10912/f2p2/1228	c112756/f1p0/5053	c105994/f1p0/4805	c146153/f1p0/6056	c41912/f1p0/641	c22345/f1p0/1386
	c109125/f1p1/4880	c112770/f1p2/4783	c105995/f1p0/4831	c146161/f1p0/6152	c2180/f2p0/639	c22382/f1p0/1512
	c109126/f1p3/4370	c112779/f1p0/4548	c105997/f1p0/5647	c146172/f1p0/6790	c27975/f1p0/638	c22406/f1p0/579
	c109128/f1p1/4050	c112781/f1p0/4741	c105998/f1p0/4836	c146178/f1p0/6682	c38841/f1p0/636	c22475/f1p0/595
	c109134/f1p0/4630	c112782/f1p0/4775	c106000/f1p0/4400	c146194/f1p0/7034	c49507/f1p0/636	c22481/f1p0/1141
	c109138/f1p3/4809	c112787/f1p0/6529	c106003/f1p0/4518	c146213/f1p0/1634	c47878/f1p0/635	c22496/f1p0/764
	c109142/f1p0/4886	c112798/f1p2/4398	c106004/f1p0/7453	c146250/f1p0/5884	c6979/f1p0/635	c22510/f1p0/989
	c109145/f1p2/4951	c112809/f1p2/4444	c106005/f1p0/4615	c146271/f1p0/2701	c36091/f1p0/633	c22523/f1p0/2000
	c109147/f1p2/4652	c112810/f1p9/4670	c106009/f1p0/4919	c14629/f1p0/1380	c15891/f1p0/632	c22550/f1p0/826
	c109149/f1p1/4196	c112814/f1p0/5005	c10601/f3p0/858	c146306/f1p0/6611	c47352/f1p0/632	c22560/f1p0/1158
	c109153/f1p4/4890	c112816/f1p1/4522	c106010/f1p0/4681	c146324/f1p0/2365	c9400/f1p0/632	c22568/f1p0/2198
	c109162/f1p0/4556	c112836/f1p1/4738	c106015/f1p0/4783	c146352/f1p0/3995	c33903/f1p0/631	c22581/f1p0/760
	c109165/f1p0/4943	c112841/f1p1/4872	c106017/f1p0/7719	c146357/f1p0/3425	c50925/f1p0/631	c22652/f1p0/1475
	c109167/f1p3/5039	c112845/f1p0/4481	c106027/f1p0/4635	c146391/f1p0/5577	c37018/f1p0/630	c22657/f1p0/1747
	c109168/f1p0/4954	c112847/f1p0/4488	c106028/f1p0/4831	c146467/f1p0/8546	c27040/f1p0/629	c22659/f1p0/1758
	c109172/f1p1/4642	c112854/f1p0/4631	c106030/f1p0/4818	c146499/f2p2/6813	c33081/f3p3/629	c22670/f1p0/848
	c109177/f1p4/4477	c112856/f1p0/5044	c106032/f1p2/3979	c146569/f1p0/3267	c35306/f1p0/629	c22673/f1p0/1284
	c10918/f1p2/1228	c112858/f1p8/5099	c106034/f1p0/5010	c14659/f1p0/844	c48215/f1p1/628	c22676/f1p0/1309
	c109181/f3p9/4879	c112860/f1p1/4676	c106038/f1p1/5416	c146606/f1p0/5610	c13193/f1p0/621	c22677/f1p0/1668
	c109182/f1p3/5010	c112872/f1p0/4804	c106041/f1p0/5224	c14662/f1p0/1470	c43401/f1p0/621	c22694/f1p0/2998
	c109186/f1p0/4715	c112874/f1p0/5022	c106042/f1p0/5847	c146627/f1p0/6595	c12750/f1p0/616	c22707/f1p0/381
	c10920/f6p2/1670	c112878/f1p3/4752	c106045/f1p2/4902	c146628/f1p0/6055	c29846/f1p0/615	c22712/f1p0/499
	c109200/f1p1/4702	c112880/f1p0/4986	c106046/f1p0/4687	c14663/f1p0/801	c2995/f1p1/615	c22716/f1p0/735
	c109207/f1p0/4571	c112881/f1p3/4510	c106047/f1p0/5159	c146639/f1p0/6267	c42980/f1p0/615	c22743/f1p0/857
	c109208/f1p1/5491	c112891/f1p0/4765	c106048/f1p0/4542	c146641/f1p3/5813	c47783/f1p0/614	c22786/f1p0/1039
	c109215/f1p0/4909	c113091/f4p0/5009	c10605/f1p1/1285	c146699/f1p2/5481	c5100/f1p2/612	c22822/f1p0/1610
	c109217/f3p2/5034	c11310/f1p0/1008	c106052/f1p0/4807	c146710/f1p1/3037	c41961/f1p0/609	c22843/f1p0/1204
	c109221/f1p4/5001	c113161/f2p2/4698	c106054/f1p0/5055	c146741/f1p0/8379	c15417/f1p0/607	c22852/f1p0/1502
	c10923/f4p2/918	c113192/f1p2/4705	c106058/f1p1/4985	c146755/f1p9/7631	c39040/f1p0/607	c22873/f1p0/868
	c109236/f1p0/4817	c11320/f1p0/1137	c106060/f1p0/5125	c14677/f4p0/801	c56782/f1p1/604	c22920/f1p1/2792
	c109238/f1p1/4752	c11321/f1p0/1064	c106061/f1p0/6888	c146798/f1p0/6508	c12420/f2p0/601	c22974/f1p0/1409
	c109242/f1p1/4685	c113246/f2p4/4807	c106064/f1p0/4218	c146856/f1p2/5479	c43435/f1p0/601	c23001/f1p0/1116
	c109245/f1p0/4707	c113272/f1p1/4801	c106065/f1p0/10535	c146863/f1p0/6449	c38100/f2p1/597	c23037/f1p0/2208
	c109256/f2p3/4794	c113294/f2p0/4846	c106066/f1p0/5203	c146872/f1p0/7007	c91349/f1p0/596	c23046/f1p0/1252
	c109258/f1p2/2432	c113308/f1p1/4951	c106069/f1p0/4657	c146901/f1p0/5663	c13030/f1p0/591	c23099/f1p0/835
	c109259/f1p0/4664	c11334/f1p0/1289	c106072/f1p0/5165	c146906/f1p0/6512	c19223/f1p0/591	c23109/f1p0/1144
	c109265/f1p0/4914	c113369/f2p1/4798	c106074/f1p1/4724	c146907/f1p1/5910	c50128/f1p0/589	c23111/f1p0/2464
	c109269/f1p0/4632	c113378/f1p0/4491	c106076/f1p0/4770	c146978/f1p0/6236	c46696/f1p0/587	c23151/f1p0/2537
	c10928/f1p0/1431	c113388/f2p0/4855	c106078/f1p2/4723	c146991/f1p0/5645	c30760/f1p0/585	c23167/f1p0/710
	c109284/f1p3/4710	c113426/f1p0/5034	c106083/f1p0/8936	c147054/f1p0/5815	c31133/f1p0/585	c23203/f1p0/1111
	c109290/f1p0/4714	c113445/f2p0/3021	c106085/f1p0/4183	c147081/f1p0/5686	c36621/f1p0/585	c23226/f1p0/809
	c109292/f1p0/4194	c113469/f2p0/4438	c106086/f1p0/5026	c147116/f1p0/6366	c56833/f1p1/583	c23251/f1p0/1788
	c109301/f1p1/4757	c113674/f1p4/4582	c106087/f1p0/5458	c147214/f1p0/2745	c34306/f1p2/578	c23345/f1p0/1252
	c109304/f1p1/4734	c11370/f2p0/723	c106089/f1p0/5132	c147262/f1p0/5580	c4127/f1p0/577	c23367/f1p2/1083
	c109316/f1p1/4476	c11379/f1p2/1844	c10609/f1p0/1611	c14732/f1p0/1158	c8179/f1p0/575	c23473/f1p0/2109
	c109318/f1p1/4821	c11383/f1p2/1542	c106096/f1p0/4668	c14733/f1p0/743	c20145/f1p0/572	c23511/f1p0/1671
	c109321/f2p4/4724	c113850/f1p1/4294	c106097/f1p0/4627	c147333/f1p0/2730	c10730/f1p0/566	c23558/f1p0/1924
	c109325/f1p0/4640	c11398/f1p0/1114	c106100/f1p0/4583	c14734/f1p0/431	c26987/f1p0/564	c23581/f1p0/553
	c109346/f2p1/4813	c11402/f1p0/1511	c106103/f1p0/5460	c147342/f1p0/6039	c32504/f1p0/563	c23617/f1p0/1374
	c109347/f1p0/4699	c11413/f1p1/1138	c106105/f1p0/4759	c147362/f1p0/6890	c30009/f1p2/562	c23676/f1p0/1395
	c109361/f1p1/4564	c11419/f1p0/1127	c10611/f1p0/1477	c147381/f1p0/6114	c44061/f1p0/561	c23683/f1p0/756
	c109367/f1p1/4659	c11426/f1p2/1353	c106110/f1p0/4921	c147396/f1p0/5578	c21589/f1p0/560	c23703/f1p0/1747
	c10937/f12p5/732	c114378/f1p1/5065	c106111/f1p0/4868	c147404/f1p0/5684	c48679/f1p0/560	c23731/f1p1/1031
	c109375/f1p2/4388	c11444/f1p0/1470	c106113/f1p0/4426	c147412/f1p0/5143	c56462/f1p0/560	c23761/f1p0/1329
	c109377/f2p1/1148	c11454/f1p1/751	c106115/f1p0/4762	c147437/f1p0/6226	c36090/f1p0/557	c23775/f1p0/2383
	c109378/f1p1/4728	c1146/f5p4/1186	c106116/f1p0/5373	c147489/f1p0/5933	c56244/f1p0/555	c23779/f1p0/1162
	c109389/f1p0/4331	c11487/f1p1/753	c106119/f1p0/5160	c147522/f1p0/1925	c55408/f1p0/554	c23780/f1p0/1130
	c109391/f1p0/5004	c114875/f11p8/4703	c106123/f1p0/9875	c147528/f1p0/5657	c49024/f1p0/553	c23844/f1p0/1681
	c109402/f1p0/4226	c11489/f2p1/1278	c106126/f1p0/4245	c147535/f1p0/5914	c24622/f1p0/551	c23846/f1p0/988
	c109404/f1p0/4297	c11491/f2p1/746	c106129/f1p0/5031	c147574/f1p0/1720	c39807/f1p0/551	c23865/f1p0/1218
	c109405/f1p1/4977	c11513/f1p0/996	c106130/f1p0/5224	c147585/f1p0/5552	c43656/f1p1/551	c23927/f1p0/2130
	c109408/f2p0/4617	c11526/f1p0/620	c106133/f1p0/5185	c147597/f1p0/5490	c34466/f1p0/549	c23973/f1p0/1365
	c10941/f2p1/1196	c11538/f1p1/1281	c106137/f1p1/4536	c14760/f1p0/584	c20043/f2p0/548	c23975/f1p0/2236
	c109420/f1p0/4761	c11543/f1p1/1041	c106139/f1p0/4884	c147637/f1p0/7289	c28673/f1p1/547	c23986/f1p0/1151
	c109422/f1p3/4447	c11547/f1p0/1170	c106143/f1p2/4644	c147666/f1p0/6533	c8630/f1p1/547	c23988/f1p0/904
	c10943/f1p0/1403	c11552/f2p1/1684	c10615/f1p0/1025	c147679/f1p0/5753	c80340/f1p0/546	c24041/f1p0/1417
	c109438/f1p1/5113	c11576/f1p0/1604	c106154/f1p0/5192	c147684/f1p0/7207	c16639/f4p1/545	c24067/f1p0/1351
	c109449/f1p3/4705	c115960/f7p3/5499	c106155/f1p0/4624	c147693/f1p0/6265	c36638/f1p0/544	c24208/f1p0/1528
	c109454/f1p0/4892	c11600/f1p1/1400	c106159/f1p0/5105	c147719/f1p0/5495	c30615/f1p0/542	c24218/f1p0/701
	c109456/f1p0/4642	c116064/f16p17/5836	c10616/f1p0/1559	c147740/f1p0/6762	c37509/f1p0/542	c24219/f1p0/1674
	c109458/f1p0/4869	c116072/f5p2/5633	c106163/f1p0/4038	c147743/f1p0/5322	c58726/f1p0/541	c24221/f1p0/751
	c109462/f1p1/5056	c116177/f3p5/4955	c106165/f1p0/4117	c147745/f1p0/7790	c22010/f1p0/539	c24222/f1p0/1726
	c109464/f1p0/4767	c116212/f4p2/5851	c106166/f1p0/4523	c147768/f1p0/7942	c32216/f1p0/538	c24253/f1p0/1219
	c109475/f1p1/4659	c116257/f5p3/5557	c106167/f1p0/4807	c147782/f1p0/6373	c145385/f2p2/533	c24279/f1p0/1611
	c109476/f1p0/4177	c116319/f4p7/5902	c106174/f1p0/5130	c147803/f1p0/6190	c38775/f1p0/526	c24302/f1p0/1652
	c109500/f1p1/4824	c11633/f1p2/3012	c106177/f1p0/4957	c147849/f1p0/5619	c46890/f1p0/526	c24350/f1p0/498
	c109501/f1p3/4824	c116351/f2p0/9135	c106182/f2p0/4845	c147862/f1p0/7784	c39996/f1p0/525	c24355/f1p0/1026
	c109502/f1p0/4995	c116384/f3p2/5758	c106184/f1p0/4648	c147867/f1p0/7388	c42792/f1p0/523	c24377/f1p0/1141
	c109508/f1p0/4643	c116389/f2p0/4788	c106185/f1p0/5009	c147878/f1p0/6867	c45262/f1p0/522	c24383/f1p0/1108
	c109521/f1p0/4762	c116404/f2p1/5689	c106186/f1p0/4423	c147886/f1p0/6115	c25994/f1p0/521	c24428/f1p0/1936
	c109523/f1p2/4816	c116422/f2p2/4742	c106191/f1p0/4829	c147898/f1p0/2148	c50338/f1p2/520	c24480/f1p0/1128
	c109525/f1p1/4747	c116439/f2p4/4719	c106193/f1p0/4587	c147915/f1p0/7308	c33408/f1p0/517	c24491/f1p0/1090
	c109529/f1p0/4456	c116450/f3p5/5741	c106198/f1p0/4758	c14792/f1p0/774	c16736/f3p1/515	c24497/f1p0/1483
	c109536/f1p1/4697	c116473/f2p2/5781	c106200/f1p0/4204	c147924/f1p0/6390	c45549/f1p0/512	c24554/f1p0/2630
	c109537/f1p2/5456	c116476/f2p0/4752	c106201/f1p0/4277	c147930/f1p0/2412	c22882/f1p0/509	c24607/f1p0/798
	c109540/f1p6/4752	c116497/f2p0/4742	c106202/f1p0/4629	c147936/f1p0/8506	c45730/f1p0/490	c24647/f1p0/508
	c109543/f1p0/4885	c116522/f3p15/4983	c106209/f1p0/5079	c147945/f1p0/6071	c43109/f1p0/487	c24654/f1p0/780
	c109550/f1p3/4828	c116523/f1p0/5677	c106212/f1p0/4109	c148050/f1p0/5874	c53434/f2p0/480	c24657/f1p1/721
	c109556/f1p0/4619	c116638/f2p1/6414	c106215/f1p0/5680	c148055/f1p0/6416	c38458/f4p1/476	c24724/f1p0/2495
	c109570/f1p1/4788	c116673/f2p0/4365	c106216/f1p0/4760	c148083/f1p0/6159	c48642/f1p1/473	c24731/f1p0/1036
	c109572/f1p0/4957	c116704/f2p1/4853	c106219/f1p1/4756	c148111/f1p0/6135	c37757/f1p0/464	c24732/f1p0/528
	c109573/f1p0/4785	c116718/f2p1/5689	c106224/f1p0/5115	c14813/f1p0/1120	c50631/f1p0/463	c24749/f1p0/991
	c109579/f1p3/4613	c116723/f5p4/5944	c106225/f1p0/4674	c148170/f1p0/9956	c33217/f1p0/462	c24793/f1p0/1858
	c109593/f1p1/4473	c116729/f2p3/4607	c106226/f1p3/5051	c148186/f1p0/5883	c36740/f1p1/461	c24829/f1p0/891
	c109594/f1p0/4930	c116739/f2p3/4474	c106227/f1p0/4831	c14820/f1p0/1390	c2881/f4p0/458	c24838/f1p0/1491
	c109597/f1p2/4598	c116764/f2p1/4588	c106229/f1p0/4745	c148210/f1p0/7756	c34234/f1p0/457	c24843/f1p0/1331
	c109604/f1p4/4655	c116771/f2p3/4875	c10623/f1p0/1469	c148223/f1p1/6385	c23939/f1p0/456	c24855/f1p0/1439
	c109608/f1p0/4575	c116797/f2p1/4607	c106230/f1p0/4624	c148290/f1p2/6796	c15866/f1p0/453	c24906/f1p0/1074
	c10961/f2p0/1631	c116805/f2p1/4914	c106234/f1p0/4738	c148300/f1p0/4161	c40424/f1p0/450	c24910/f1p0/705
	c109613/f1p1/4513	c116863/f1p0/5096	c10624/f1p0/1096	c148307/f1p0/1090	c80141/f1p1/450	c24915/f1p0/1158
	c109614/f1p2/4601	c116878/f1p2/4728	c106242/f1p0/4941	c14831/f1p0/983	c36442/f1p0/437	c24957/f1p0/1323
	c109616/f1p0/4621	c116892/f1p0/5487	c106243/f1p0/4600	c148310/f1p0/6188	c48347/f1p0/435	c24963/f1p0/649
	c10962/f1p0/905	c116896/f1p0/4967	c106244/f1p0/4583	c148330/f1p0/7451	c44259/f1p0/433	c25044/f1p0/988
	c109625/f1p0/4585	c116898/f1p0/4977	c106245/f1p0/5442	c148335/f1p0/6248	c5934/f1p0/423	c25065/f1p0/784
	c109626/f2p1/5076	c116905/f5p3/5625	c10625/f1p0/576	c148337/f1p0/5886	c30025/f2p1/400	c25165/f1p0/1246
	c109629/f1p0/4557	c116920/f1p0/5803	c106251/f1p0/4376	c148364/f1p0/7164	c14604/f1p0/396	c25175/f1p0/987
	c10963/f2p0/1210	c116921/f1p0/4489	c106252/f1p0/4833	c148369/f1p0/5438	c48660/f1p0/395	c25207/f1p0/2934
	c109635/f1p0/4446	c116924/f1p0/4722	c106253/f1p0/4906	c148384/f1p0/6476	c21013/f1p0/387	c25287/f1p0/775
	c109637/f1p4/4523	c11693/f1p2/1564	c106261/f1p0/5064	c148389/f1p1/6033	c55259/f1p0/372	c25338/f1p0/1277
	c10964/f2p2/1603	c116934/f1p4/5031	c106266/f2p0/879	c148403/f1p3/5684	c26455/f1p0/369	c25453/f1p0/1367
	c109640/f2p0/4425	c11694/f1p0/1137	c106269/f1p0/4561	c148404/f1p0/6298	c4778/f1p0/368	c25488/f1p0/942
	c10965/f1p0/990	c116949/f1p0/4834	c106271/f1p0/4726	c148422/f1p0/5352		c25561/f1p0/1730
	c109651/f1p3/4983	c116950/f1p2/5365	c106273/f1p1/5011	c148444/f1p0/5762		c25584/f1p0/1400
	c109655/f1p5/4685	c116964/f1p1/5599	c106274/f1p0/4654	c148459/f1p0/6911		c25617/f1p0/621
	c10966/f2p0/1773	c116970/f1p1/2989	c106275/f1p0/5195	c148499/f1p0/6998		c25649/f1p0/835
	c109665/f1p1/4154	c116973/f1p0/5847	c106276/f1p0/4637	c148503/f1p4/6283		c25730/f1p0/842
	c109671/f1p3/4505	c116980/f1p0/15642	c106279/f1p0/4864	c148540/f1p0/6707		c25742/f1p0/550
	c109678/f1p1/4706	c116999/f1p4/6144	c106283/f1p0/4626	c148545/f1p0/5957		c25771/f1p0/923
	c109685/f1p1/4643	c117011/f1p0/7053	c106289/f1p0/4818	c148547/f1p0/5933		c25786/f1p0/1293
	c109687/f2p0/4791	c117015/f1p0/6082	c106297/f1p0/4829	c148556/f1p0/7037		c25795/f1p0/1682
	c109691/f1p0/4606	c117020/f1p0/4749	c10630/f1p1/1485	c148581/f1p0/5561		c25830/f1p0/1007
	c109693/f1p0/4827	c117027/f1p0/4845	c106301/f1p0/4445	c148605/f1p0/4801		c25859/f1p0/1638
	c109696/f1p0/4445	c117030/f1p0/4577	c106302/f1p0/4739	c14861/f1p0/1655		c25869/f1p0/1232
	c109698/f1p0/4895	c117041/f1p1/4632	c10631/f1p0/2044	c148615/f1p0/5172		c25873/f1p0/1554
	c109701/f1p1/5037	c117043/f1p0/5463	c106312/f1p0/4866	c14862/f1p0/1249		c25874/f1p0/4780
	c109702/f1p1/4504	c117050/f1p0/6134	c106314/f1p0/5447	c14863/f1p3/2023		c25884/f1p0/1409
	c109724/f1p1/4490	c117062/f1p0/4846	c106316/f1p0/4643	c148641/f1p0/5603		c25896/f1p0/1261
[truncated: 38,344 more rows]
